# Supplementary material for: Phenylacetyl glutamine: a novel biomarker for stroke recurrence warning
Source: BMC Neurol. 2023 Feb 16;23:74. doi: 10.1186/s12883-023-03118-5 (PMC9933389; doi:10.1186/s12883-023-03118-5)
Supplement: Supplementary file 1 — Additional file 1: Table S1. Baseline characteristics of the cohort. [file 12883_2023_3118_MOESM1_ESM.xlsx]

## Sheet: Sheet1
Phenylacetyl Glutamine: A Novel Biomarker for Stroke Recurrence Warning Li Ma,1* Guoping Fu,1 Rongrong Liu,1 Feng Zhou,1 Shiye Dong,2,3 Yang Zhou,1 Jingwei Lou,2* Xinjun Wang, 2, 4, 5* 1 Department of Neurology, Shaoxing Second Hospital, The Second Affiliated Hospital of Shaoxing University of Arts and Sciences, Shaoxing 312000, China. 2 Shanghai Zhangjiang Institute of Medical Innovation, Shangh…
Table S1. Baseline characteristics of the cohort.
Subjects	PAGln	Gender	Age	Class	Stroke types	TOAST subtypes	NIHSS scores	MRS scores	IMT-L	IMT-R	Carotid plaque number-L	Carotid plaque number-R	Aspirin (within one week)	Blood sampling time after stroke onset（h）	Diabetes history	FBG	Hypertension history	DBP	SBP	Hyperlipidemia history	Cardiovascular complications	Former smokers	Smokers	Non-smokers	Former drinkers	Drinkers	Non-drinkers	White wine	Red wine	Beer	Chinese rice wine	Rice wine	Dietary preference-light	Dietary preference-greasy	Dietary preference-high protein	Dietary preference-sweet	Dietary preference-salty	Dietary preference-general	Homocysteine（M）	TC (mM)	TG (mM)	HDL-C (mM)	LDL-C (mM)	Lipoprotein A (mM)	Apolipoprotein AI（g/L）	Apolipoprotein B （g/L）	LDL1	LDL2	LDL3
Patient 272	3969.37	Male	83	First onset	Ischemic	LAA	4	3	1.4	1.2	1	1	YES	5	0	5.1	YES	77	131	NO	NO	NO	NO	YES	NO	YES	NO	NO	YES	NO	NO	NO	NO	NO	NO	NO	NO	YES	20.6	3.63	0.56	1.27	2.24	76	1.08	0.65	34	13	3
Patient 264	1350.24	Male	76	First onset	Other	CE	2	0	1.1	1.3	0	1	NO	8.5	0	5.34	YES	100	141	NO	NO	NO	NO	YES	NO	NO	YES	NO	NO	NO	NO	NO	NO	NO	NO	NO	NO	YES	11.4	4.21	1.19	1.05	2.84	352	1.11	0.84	27	20	7
Patient 267	1769.24	Male	73	First onset	Ischemic	SAA	NA	NA	1.4	1.3	1	1	NO	168	0	8.48	YES	61	122	NO	NO	NO	NO	YES	NO	NO	YES	NO	NO	NO	NO	NO	NO	NO	NO	NO	NO	YES	13.6	3.57	1.47	1.10	2.25	258	1.24	0.68	17	22	12
Patient 251	840.9	Male	80	First onset	Ischemic	SAA	8	1	1.0	0.8	2	0	YES	168	0	5.77	YES	92	158	NO	YES	NO	NO	YES	NO	NO	YES	NO	NO	NO	NO	NO	NO	NO	NO	NO	NO	YES	23.3	3	0.8	0.78	1.98	278	0.92	0.65	26	17	5
Patient 386	1564.06	Female	75	First onset	Ischemic	SAA					1	2	NO	120	0	4.94	YES	90	180	NO	NO	NO	NO	YES	NO	NO	YES	NO	NO	NO	NO	NO	NO	NO	NO	NO	NO	YES	9.1	5.47	1.02	1.83	3.32	92	1.64	0.87	71	30	4
Patient 253	840.51	Male	57	First onset	Ischemic	SAA	4	3	1.2	1.1	1	1	YES	18	0	5.26	YES	74	128	NO	NO	NO	NO	YES	NO	YES	NO	NO	NO	NO	YES	NO	NO	NO	NO	NO	NO	YES	13.5	4.82	1.04	1.22	3.29	179	1.25	0.91	35	30	9
Patient 242	658	Female	85	First onset	Ischemic	LAA	1	2	NA	NA				24	0	5.79	YES	74	145	NO	NO	NO	NO	YES	NO	NO	YES	NO	NO	NO	NO	NO	NO	NO	NO	NO	NO	YES	15.6	4.04	0.56	1.23	2.64	185	1.13	0.74	45	24	6
Patient 245	1986.89	Male	67	First onset	Ischemic	LAA	3	3			2	2	YES	18	0	4.92	YES	72	127	NO	NO	NO	NO	YES	NO	YES	NO	YES	NO	NO	NO	NO	NO	NO	NO	NO	NO	YES	12.6	5.92	1.61	1.32	4.10	202	1.18	1.33	25	20	11
Patient 225	466.55	Female	87	First onset	Ischemic	SAA	2	2	1.0	1.0	1	1	YES	18	0	5.03	YES	82	172	NO	NO	NO	NO	YES	NO	NO	YES	NO	NO	NO	NO	NO	NO	NO	NO	NO	NO	YES	7.5	4.40	1.15	1.56	2.56	217	1.39	0.71	21	21	11
Patient 234	127.21	Male	39	First onset	Ischemic	SAA	3	2	0.5	0.5	0	1	YES	9	0	4.80	YES	95	154	NO	YES	YES	NO	NO	NO	NO	YES	NO	NO	NO	NO	NO	NO	NO	NO	NO	NO	YES	19.1	5.31	1.38	1.35	3.61	293	1.30	0.95	31	28	12
Patient 224	653.18	Male	71	First onset	Ischemic	SAA	1	3	1.5	1.4	0	0	YES	7	0	6.18	NO	90	154	NO	NO	NO	YES	NO	NO	YES	NO	YES	NO	NO	NO	NO	NO	NO	NO	NO	NO	YES	9.7	5.71	4.29	1.31	3.64	51	1.49	0.97	15	12	10
Patient 228	572.82	Male	55	First onset	Ischemic	SAA	0	0	1.2	1.1	1	1	YES	24	0	5.68	NO	93	144	NO	NO	YES	NO	NO	NO	YES	NO	YES	NO	NO	NO	NO	NO	NO	NO	NO	NO	YES	21.8	6.39	2.24	1.42	4.50	279	1.26	1.41	30	30	22
Patient 233	1007.7	Female	76	First onset	Ischemic	LAA	6	4	1.1	1.1	2	2	NO	10	0	4.34	YES	99	159	NO	NO	NO	NO	YES	YES	NO	NO	NO	NO	NO	YES	NO	NO	NO	NO	NO	NO	YES	18.8	4.92	1.38	1.35	3.17	176	1.36	0.89	42	28	7
Patient 222	820.16	Female	89	First onset	Ischemic	LAA	1	3			2	2	NO	24	0	5.06	YES	78	172	NO	NO	NO	NO	YES	NO	NO	YES	NO	NO	NO	NO	NO	NO	NO	NO	NO	NO	YES	19.7	4.12	1.40	0.87	2.97	116	0.84	0.96	19	10	2
Patient 288	2084.85	Male	73	First onset	Ischemic	SAA	6	3	NA	NA	1	1	YES	72	1	8.3	YES	91	158	NO	NO	NO	YES	NO	NO	NO	YES	NO	NO	NO	NO	NO	NO	NO	NO	NO	NO	YES	12.1	4.51	0.81	1.2	3.17	127	1.13	0.91	50	27	3
Patient 281	808.51	Female	79	First onset	Ischemic	LAA	NA	NA	0.8	0.9	1	1	NO	24	0	5.90	YES	81	149	NO	NO	NO	NO	YES	NO	NO	YES	NO	NO	NO	NO	NO	NO	NO	NO	NO	NO	YES	10.8	4.17	0.81	1.28	2.7	255	1.25	0.78	33	18	3
Patient 215	3014.32	Female	87	First onset	Other	ODC	10	0	1.0	1.0	1	1		NA	0	4.52	NO	NA	NA	NO	YES	NO	NO	YES	NO	NO	YES	NO	NO	NO	NO	NO	NO	NO	NO	NO	NO	YES	19.5	4.70	0.78	1.42	3.03	96	1.36	0.84	35	13	1
Patient 220	695.27	Male	81	First onset	Ischemic	ODC	1	1	0.7	1.0	1		NO	168	0	8.6	YES	88	162	NO	NO	NO	NO	YES	NO	YES	NO	NO	NO	NO	YES	NO	NO	NO	NO	NO	NO	YES	17.7	3.4	1.04	1.07	2.15	117	1.08	0.67	17	18	8
Patient 217	2238.54	Male	84	First onset	Ischemic	ODC	2	0	1.3	1.1	1	1	YES	168	1	10.5	YES	78	178	NO	YES	NO	NO	YES	NO	NO	YES	NO	NO	NO	NO	NO	NO	NO	NO	NO	NO	YES	13.3	3.22	0.91	0.77	2.19	137	0.88	0.67	21	17	4
Patient 208	827.89	Female	82	First onset	Ischemic	ODC	9	4	1.3	1.2	1	1	YES	24	0	5.9	NO	101	174	NO	NO	NO	NO	YES	NO	NO	YES	NO	NO	NO	NO	NO	NO	NO	NO	NO	NO	YES	8.9	4.45	0.86	1.15	3.04	67	1.14	0.86	40	17	3
Patient 205	517.52	Male	64	First onset	Ischemic	ODC	1	0	1.3	1.5	1	1	YES	10	1	7.1	YES	101	148	NO	NO	NO	YES	NO	NO	NO	YES	NO	NO	NO	NO	NO	NO	NO	NO	NO	NO	YES	11.9	4.79	1.17	0.97	3.44	217	1.09	1.01	27	23	11
Patient 206	118.14	Female	52	First onset	Ischemic	LAA	NA	NA			0		YES	216	1	9.9	YES	100	160	NO	NO	NO	NO	YES	NO	NO	YES	NO	NO	NO	NO	NO	NO	NO	NO	NO	NO	YES	7.5	3.93	2.00	0.88	2.62	253	1.04	0.75	14	14	6
Patient 98	708.46	Female	65	First onset	Ischemic	LAA	0	2	1.0	1.0	1	0	NO	48	0	5.6	YES	73	133	NO	NO	NO	NO	YES	NO	NO	YES	NO	NO	NO	NO	NO	NO	NO	NO	NO	NO	YES	9.2	4.90	1.73	1.41	3.22	66	1.41	0.85	29	40	25
Patient 84	543.49	Male	69	First onset	Ischemic	LAA	1	1	1.0	1.0	0	1	NO	240	0	5.79	YES	71	130	NO	NO	NO	YES	NO	NO	YES	NO	NO	NO	NO	YES	NO	NO	NO	NO	NO	NO	YES	13.7	3.45	0.98	0.86	2.36	69	1.03	0.67	20	25	10
Patient 83	914.04	Male	51	First onset	Ischemic	SAA	1	1	0.9	0.9	0	0	NO	48	0	5.1	YES	105	145	NO	NO	NO	YES	NO	NO	YES	NO	NO	NO	NO	YES	NO	NO	NO	NO	NO	NO	YES	21.6	2.93	1.35	0.86	1.83	90	1.04	0.54	13	18	9
Patient 76	1138.89	Male	74	First onset	Ischemic	SAA	2	2	0.6	0.7	2	2	NO	48	0	4.87	YES	78	136	NO	NO	NO	NO	YES	NO	YES	NO	NO	NO	NO	YES	NO	NO	NO	NO	NO	NO	YES	13.3	4.75	0.96	1.21	3.37	353	1.26	0.94	40	61	27
Patient 74	196.51	Male	68	First onset	Ischemic	SAA	NA	NA	1.4	1.5	2	2	NO	8	0	6.63	YES	96	177	NO	NO	NO	NO	YES	NO	NO	YES	NO	NO	NO	NO	NO	NO	NO	NO	NO	NO	YES	12.4	2.59	0.87	0.88	1.52	68	1.03	0.49	11	18	18
Patient 73	642.88	Male	60	First onset	Ischemic	SAA	1	1	1.3	1.2	2	2	NO	48	0	9.65	NO	87	171	NO	NO	YES	NO	NO	NO	NO	YES	NO	NO	NO	NO	NO	NO	NO	NO	NO	NO	YES	16.0	5.31	3.04	1.02	3.64	43	1.15	1.16	14	26	33
Patient 70	148.15	Male	60	First onset	Ischemic	SAA	2	1	0.7	0.8	1	1	YES	480	1	7.24	YES	90	134	NO	NO	NO	NO	YES	NO	NO	YES	NO	NO	NO	NO	NO	NO	NO	NO	NO	NO	YES	9.9	4.21	1.27	1.16	2.64	33	1.21	0.72	31	35	11
Patient 55	686.03	Male	75	First onset	Ischemic	CE	14	5					NO	480	0	4.07	YES	80	140	NO	YES	NO	NO	YES	NO	NO	YES	NO	NO	NO	NO	NO	NO	NO	NO	NO	NO	YES	18.5	2.32	0.67	0.92	1.35	69	1.04	0.43	7	10	11
Patient 50	1473.7	Male	70	First onset	Ischemic	SAA	2	2			2	2	NO	168	0	4.83	NO	75	139	NO	NO	NO	YES	NO	NO	YES	NO	NO	NO	NO	YES	NO	NO	NO	NO	NO	NO	YES	11.1	5.38	0.98	1.52	3.56	474	1.51	0.97	35	45	26
Patient 52	71.18	Male	67	First onset	Ischemic	SAA	NA	NA	1.3	1.1	0	0	NO	240	1	8.58	YES	67	122	NO	NO	NO	NO	YES	NO	NO	YES	NO	NO	NO	NO	NO	NO	NO	NO	NO	NO	YES	8.8	2.32	3.01	0.80	2.22	67	1	0.67	6	9	10
Patient 41	536.71	Female	58	First onset	Ischemic	SAA	4	3	1.0	1.0	2	2	NO	48	0	7.06	NO	95	168	NO	NO	NO	NO	YES	NO	NO	YES	NO	NO	NO	NO	NO	NO	NO	NO	NO	NO	YES	15.5	6.81	1.57	1.52	4.83	15	1.39	1.48	34	39	33
Patient 39	1454.5	Male	64	First onset	Ischemic	CE	3	3	1.0	0.9	0	0	YES	48	0	5.51	YES	94	142	NO	NO	NO	NO	YES	NO	NO	YES	NO	NO	NO	NO	NO	NO	NO	NO	NO	NO	YES	13.1	4.75	2.05	1.08	3.24	1.02	1.17	0.93	19	28	27
Patient 16	427.75	Male	68	First onset	Ischemic	SAA	4	3	1.2	1.1	2	0	YES	528	1	9.41	YES	92	140	NO	NO	NO	YES	NO	NO	YES	NO	YES	NO	NO	NO	NO	NO	NO	NO	NO	NO	YES	15.5	5.5	0.84	1.08	3.98	555	1.18	1.1	47	50	25
Patient 36	1729.24	Male	80	First onset	Ischemic	LAA	NA	NA	1.4	1.5	2	2	YES	NA	0	5.0	YES	87	182	NO	YES	NO	NO	YES	NO	NO	YES	NO	NO	NO	NO	NO	NO	NO	NO	NO	NO	YES	17.2	3.58	1.43	1.12	2.27	36	1.23	0.68	9	17	16
Patient 51	2001.46	Female	87	First onset	Ischemic	SAA	5	3	0.6	0.7	0	0	NO	48	0	4.73	NO	84	165	NO	NO	NO	NO	YES	NO	NO	YES	NO	NO	NO	NO	NO	NO	NO	NO	NO	NO	YES	19.2	6.0	1.42	1.18	4.49	801	1.13	1.30	20	38	37
Patient 49	159.48	Male	58	First onset	Ischemic	LAA	1	3	1.3	1.4	2	2	NO	72	0	7.74	YES	87	147	NO	NO	NO	NO	YES	NO	NO	YES	NO	NO	NO	NO	NO	NO	NO	NO	NO	NO	YES	9.6	5.43	2.79	1.47	3.35	30	1.66	1.02	13	18	19
Patient 32	833.59	Male	70	First onset	Ischemic	LAA	3	3	NA	NA			NO	48	1	6.33	YES	72	154	NO	NO	YES	NO	NO	YES	NO	NO	NO	NO	NO	YES	NO	NO	NO	NO	NO	NO	YES	25.1	3.99	1.35	0.96	2.77	258	1.11	0.76	19	31	20
Patient 34	391.51	Female	72	First onset	Ischemic	CE	1	2	1.1	1.0	2	2	NO	48	0	4.74	YES	79	129	NO	NO	NO	NO	YES	NO	NO	YES	NO	NO	NO	NO	NO	NO	NO	NO	NO	NO	YES	11.3	4.73	1.49	1.22	3.25	70	1.33	0.96	19	22	24
Patient 24	2066.07	Male	64	First onset	Ischemic	LAA	4	4	1.4	1.2	2	2	NO	48	0	5.11	NO	70	125	NO	NO	YES	NO	NO	NO	NO	YES	NO	NO	NO	NO	NO	NO	NO	NO	NO	NO	YES	11.9	3.56	0.89	0.79	2.37	130	0.9	0.73	14	26	18
Patient 22	484.26	Male	85	First onset	Ischemic	SAA	2	4	1.3	1.3	2	2	YES	7	1	5.8	YES	92	178	NO	YES	NO	NO	YES	NO	NO	YES	NO	NO	NO	NO	NO	NO	NO	NO	NO	NO	YES	20.5	4.69	1.32	0.76	3.42	262	0.96	1.03	24	27	14
Patient 11	1435.51	Male	74	First onset	Ischemic	LAA	0	1			1	2	NO	48	0	5.46	NO	67	104	NO	NO	NO	NO	YES	NO	NO	YES	NO	NO	NO	NO	NO	NO	NO	NO	NO	NO	YES	14.2	4.45	1.56	0.91	3.21	30	1.21	0.91	13	18	17
Patient 4	1184.79	Male	72	First onset	Ischemic	SAA	0	1			0	0	NO	6	0	4.09	YES	94	158	NO	NO	NO	NO	YES	NO	NO	YES	NO	NO	NO	NO	NO	NO	NO	NO	NO	NO	YES	10.8	4.18	0.48	1.24	2.76	111	1.23	0.67	39	25	4
Patient 703	3320.96	Female	88	First onset	Other	CE	6	3	1.3	1.1	2	2	NO	10	0	3.58	NO	NA	NA	NO	YES	NO	NO	YES	NO	NO	YES	NO	NO	NO	NO	NO	YES	NO	NO	NO	NO	NO	17.3	2.88	0.53	1.16	1.70	64	1.11	0.44	12	35	15
Patient 376	1239.52	Male	77	First onset	Ischemic	LAA	NA	NA	NA	NA			YES	24	0	4.02	YES	82	190	NO	NO	NO	YES	NO	NO	YES	NO	NO	NO	NO	YES	NO	NO	NO	NO	NO	NO	YES	25.4	4.53	2.11	1.11	2.97	172	1.28	0.94	20	21	19
Patient 360	1951.14	Female	89	First onset	Ischemic	LAA	2	2	0.5	0.5	2	2	YES	24	1	9.7	YES	77	166	YES	NO	NO	NO	YES	NO	NO	YES	NO	NO	NO	NO	NO	NO	NO	NO	NO	NO	YES	11.1	5.94	2.53	1.08	4.05	368	1.14	1.12	38	35	12
Patient 356	933.23	Male	53	First onset	Ischemic	SAA	1	0	1.1	1.2	0	0	NO	72	1	6.97	YES	90	157	NO	NO	NO	NO	YES	NO	NO	YES	NO	NO	NO	NO	NO	NO	NO	NO	NO	NO	YES	8.9	5.58	2.17	0.96	3.99	194	1.04	1.22	19	20	18
Patient 351	12441	Male	63	First onset	Ischemic	SAA	3	1/3			2	2	NO	10	1	6.1	YES	74	125	NO	YES	YES	NO	NO	YES	NO	NO	NO	NO	NO	NO	NO	NO	NO	NO	NO	NO	YES	17.7	4.92	1.56	0.87	3.42	268	0.92	1.03	19	20	14
Patient 340	435.84	Male	43	First onset	Ischemic	SAA	1	0/2	1.4	0.7	0	0	YES	24	0	5.40	YES	76	146	NO	NO	NO	NO	YES	NO	NO	YES	NO	NO	NO	NO	NO	NO	NO	NO	NO	NO	YES	9.1	4.54	2.10	0.84	3.23	51	1.10	0.94	16	18	15
Patient 345	1080.94	Male	63	First onset	Ischemic	SAA	1	0/1	1.3	1.2	2	2	NO	7	1	9.7	YES	112	198	NO	NO	NO	NO	YES	NO	NO	YES	NO	NO	NO	NO	NO	NO	NO	NO	NO	NO	YES	11.1	5.6	1.06	1.09	3.72	231	1.18	1.09	50	24	3
Patient 348	85.96	Male	51	First onset	Ischemic	SAA	1	0/2	1.3	1.2	2	1	YES	32	0	5.59	YES	111	209	NO	NO	NO	NO	YES	YES	NO	NO	YES	NO	NO	YES	NO	NO	NO	NO	NO	NO	YES	22.1	7.19	1.51	1.88	4.85	98	2.07	1.58	51	47	26
Patient 331	824.77	Female	83	First onset	Ischemic	LAA	4	1/3	1.3	1.4	2	2	NO	NA	1	13.6	YES	100	176	NO	NO	NO	NO	YES	NO	NO	YES	NO	NO	NO	NO	NO	NO	NO	NO	NO	NO	YES	10.1	7.90	2.74	1.23	5.62	330	1.01	1.76	37	38	30
Patient 329	1270.43	Male	75	First onset	Ischemic	SAA	2	0/2	0.8	0.8	0	0		168	1	6.98	YES	101	180	NO	NO	NO	NO	YES	NO	NO	YES	NO	NO	NO	NO	NO	NO	NO	NO	NO	NO	YES	11.4	4.46	0.87	1.51	2.79	166	1.47	0.76	48	26	4
Patient 333	423.66	Male	64	First onset	Ischemic	LAA	NA	NA	1.2	1.8	0	1	NO	18	0	NA	YES	102	126	NO	NO	YES	NO	NO	NO	NO	YES	NO	NO	NO	NO	NO	NO	NO	NO	NO	NO	YES	NA	NA	NA	NA	NA	NA	NA	NA	27	18	7
Patient 317	1076.26	Male	66	First onset	Ischemic	SAA	NA	NA	0.8	0.9	1	0	NO	6	0	5.27	NO	67	126	NO	NO	NO	NO	YES	NO	YES	NO	NO	NO	NO	YES	NO	NO	NO	NO	NO	NO	YES	10.5	2.07	0.84	0.77	1.16	117	0.87	0.36	14	14	3
Patient 312	2720.86	Male	76	First onset	Ischemic	SAA	1	0/3	1.1	1.1	2	2	YES	10	0	4.02	YES	91	210	NO	NO	NO	YES	NO	NO	YES	NO	NO	NO	NO	YES	NO	NO	NO	NO	NO	NO	YES	15.5	4.15	0.93	1.21	2.52	124	1.19	0.69	28	12	2
Patient 326	2405.12	Female	91	First onset	Ischemic	LAA	2	3			1	1	YES	48	0	5.40	NO	75	178	NO	NO	NO	NO	YES	NO	NO	YES	NO	NO	NO	NO	NO	NO	NO	NO	NO	NO	YES	10.3	10.3	1.47	1.04	3.24	126	1.04	0.91	54	27	4
Patient 324	1389.44	Female	69	First onset	Ischemic	ODC	1	3	1.0	1.0	1	1	YES	72	0	4.65	NO	88	169	NO	NO	NO	NO	YES	NO	NO	YES	NO	NO	NO	NO	NO	NO	NO	NO	NO	NO	YES	14.8	5.30	1.41	1.31	3.65	308	1.16	0.98	29	20	6
Patient 307	375.89	Male	72	First onset	Ischemic	CE	4	0	1.3	1.3	1	1	NO	24	0	3.72	NO	104	179	NO	NO	NO	YES	NO	NO	YES	NO	NO	NO	NO	YES	NO	NO	NO	NO	NO	NO	YES	24	4.45	1.03	1.15	3.06	470	1.07	0.95	26	17	4
Patient 306	1400.4	Male	64	First onset	Ischemic	ODC	1	2	1.1	0.9	1	0	YES	72	0	5.01	NO	100	149	NO	NO	NO	YES	NO	NO	YES	NO	NO	NO	NO	YES	NO	NO	NO	NO	NO	NO	YES	10.2	3.66	1.42	0.82	2.58	57	0.87	0.84	20	22	13
Patient 309	669.09	Male	70	First onset	Ischemic	ODC	2	0	1.5	1.2	1	1	NO	24	0	4.99	YES	109	187	NO	NO	NO	YES	NO	NO	YES	NO	NO	NO	NO	YES	NO	NO	NO	NO	NO	NO	YES	11.8	4.52	0.72	1.40	3.04	137	1.26	0.86	50	21	5
Patient 303	1183.94	Male	75	First onset	Other	LAA	3	0	2.3	0.8	1	1	NO	72	1	12.8	YES	107	186	YES	NO	YES	NO	NO	NO	YES	NO	YES	NO	NO	NO	NO	NO	NO	NO	NO	NO	YES	21.5	3.78	1.19	1.25	2.52	200	1.24	0.79	34	22	7
Patient 297	2913.26	Male	84	First onset	Ischemic	ODC	6	3	NA	NA	1	1	YES	25	0	7.9	YES	83	143	NO	YES	NO	YES	NO	NO	YES	NO	YES	NO	NO	NO	NO	NO	NO	NO	NO	NO	YES	15.7	4.48	0.90	1.65	2.61	71	1.48	0.76	47	21	5
Patient 300	2885.35	Female	94	First onset	Ischemic	ODC	17	4	1.1	1.1	1	1	YES	5	0	7.1	YES	64	141	NO	YES	NO	NO	YES	NO	NO	YES	NO	NO	NO	NO	NO	NO	NO	NO	NO	NO	YES	9.1	5.17	0.91	1.63	3.57	369	1.43	0.93	32	29	15
Patient 295	450.74	Male	68	First onset	Ischemic	SAA	2	3	NA	NA			YES	8	0	6.9	NO	84	153	NO	NO	NO	YES	NO	NO	YES	NO	NO	NO	NO	YES	NO	NO	NO	NO	NO	NO	YES	10.5	6.13	1.08	1.94	3.94	89	1.85	1.11	37	14	2
Patient 294	951.29	Male	58	First onset	Ischemic	SAA	2	0	1.2	0.8	1	1	NO	NA	1	10.91	YES	106	194	NO	NO	NO	NO	YES	NO	YES	NO	NO	NO	NO	YES	NO	NO	NO	NO	NO	NO	YES	8.2	4.80	2.05	1.14	3.44	537	1.16	0.96	22	18	14
Patient 385	671.19	Male	54	First onset	Ischemic	LAA	NA	NA	1.4	1.3			YES	NA	1	9.98	YES	102	166	NO	YES	NO	YES	NO	NO	YES	NO	YES	NO	NO	NO	NO	NO	NO	NO	NO	NO	YES	7.8	3.71	0.95	0.93	2.62	67	0.97	0.8	38	24	4
Patient 287	65.72	Male	71	First onset	Ischemic	SAA	NA	NA			1	0	NO	72	0	5.37	YES	100	138	NO	NO	NO	NO	YES	NO	YES	NO	YES	NO	NO	NO	NO	NO	NO	NO	NO	NO	YES	15.2	4.52	1.33	1.15	3.02	216	1.18	0.94	20	26	15
Patient 280	3647.17	Male	83	First onset	Ischemic	SAA	4	3	0.9	1.1	1	1	YES	48	1	5	NO	79	173	NO	YES	YES	NO	NO	NO	NO	YES	NO	NO	NO	NO	NO	NO	NO	NO	NO	NO	YES	16.8	5.24	0.80	1.51	3.42	38	1.34	0.87	58	25	4
Patient 279	834.17	Female	75	First onset	Ischemic	LAA	2	2	0.8	0.8	0	1	YES	240	0	4.17	NO	95	159	NO	NO	NO	NO	YES	NO	NO	YES	NO	NO	NO	NO	NO	NO	NO	NO	NO	NO	YES	11.0	4.09	1.10	1.23	2.67	29	1.25	0.74	30	12	1
Patient 275	885.44	Female	64	First onset	Ischemic	LAA	NA	NA	0.7	0.8	0	0	YES	13	1	7.2	YES	69	166	NO	YES	NO	NO	YES	NO	NO	YES	NO	NO	NO	NO	NO	NO	NO	NO	NO	NO	YES	19.2	4.99	3.49	1.06	3.53	175	1.15	0.93	9	6	4
Patient 271	1064.33	Male	82	First onset	Ischemic	LAA	7	1			2	2	NO	24	1	8.9	YES	92	182	NO	YES	NO	NO	YES	NO	NO	YES	NO	NO	NO	NO	NO	NO	NO	NO	NO	NO	YES	14.4	4.72	4.11	0.90	3.22	61	0.97	0.97	9	7	6
Patient 144	336.68	Female	68	First onset	Ischemic	LAA	4	3	0.9	0.9	0	1	YES	22	0	4.65	NO	83	138	NO	NO	NO	NO	YES	NO	NO	YES	NO	NO	NO	NO	NO	NO	NO	NO	NO	NO	YES	36.3	3.81	1.01	1.11	2.41	190	1.20	0.65	29	24	5
Patient 122	961.18	Male	77	First onset	Ischemic	SAA	1	2			0	1	YES	336	0	5.30	NO	88	154	NO	NO	NO	NO	YES	NO	NO	YES	NO	NO	NO	NO	NO	NO	NO	NO	NO	NO	YES	27.5	5.28	1.02	0.87	3.91	279	0.87	1.13	46	22	4
Patient 145	876.89	Male	33	First onset	Ischemic	LAA	NA	NA		0.8	0	0	YES	24	0	5.03	NO	89	147	NO	NO	NO	YES	NO	NO	YES	NO	YES	NO	NO	NO	NO	NO	NO	NO	NO	NO	YES	15.0	5.44	1.55	1.07	3.88	1004	1.08	1.04	45	14	1
Patient 91	2413.35	Male	81	First onset	Ischemic	SUE	0	1	0.9	1.0	1	1	NO	4	0	3.76	YES	77	121	NO	NO	NO	NO	YES	NO	NO	YES	NO	NO	NO	NO	NO	NO	NO	NO	NO	NO	YES	59.3	2.51	0.39	1.16	1.33	102	1.07	0.44	13	18	11
Patient 150	1082.69	Male	77	First onset	Ischemic	SAA	1	2	3	3.9	2	2	NO	72	1	12.82	YES	87	141	NO	NO	NO	NO	YES	NO	NO	YES	NO	NO	NO	NO	NO	NO	NO	NO	NO	NO	YES	10.4	5.53	1.63	0.93	4.07	288	1.00	1.23	45	42	24
Patient 143	1095.34	Male	57	First onset	Ischemic	SAA	2	0	1.6	1.3	2	2	YES	480	1	12.5	YES	109	173	NO	NO	NO	YES	NO	NO	YES	NO	YES	NO	NO	NO	NO	NO	NO	NO	NO	NO	YES	15.4	4.54	1.00	1.20	3.01	21	1.26	0.96	40	39	18
Patient 142	1086.1	Male	87	First onset	Ischemic	CE	23	5	1.3	1.3	2	2	YES	12	0	5.58	YES	121	184	NO	YES	NO	NO	YES	NO	NO	YES	NO	NO	NO	NO	NO	NO	NO	NO	NO	NO	YES	14.6	4.92	1.18	1.28	3.26	66	1.26	0.92	41	22	4
Patient 138	1206.22	Male	55	First onset	Ischemic	SAA	2	2			1	0	YES	19	1	12.4	YES	79	128	NO	NO	NO	YES	NO	NO	NO	YES	NO	NO	NO	NO	NO	NO	NO	NO	NO	NO	YES	12.5	3.14	0.68	0.89	2.12	44	1.03	0.63	31	16	4
Patient 137	3172.18	Male	63	First onset	Ischemic	SUE	1	1	1.5	1.2	2	2	NO	48	0	5.86	NO	90	160	NO	NO	NO	NO	YES	NO	YES	NO	NO	NO	NO	YES	NO	NO	NO	NO	NO	NO	YES	105.7	4.54	1.29	1.15	3.06	28	1.29	0.79	56	15	0
Patient 133	324.47	Female	18	First onset	Ischemic	CE	2	0	0.6	0.6	0	0	YES	13	0	4.12	NO	88	133	NO	NO	NO	NO	YES	NO	NO	YES	NO	NO	NO	NO	NO	NO	NO	NO	NO	NO	YES	17.0	3.67	0.79	1.08	2.35	42	1.04	0.68	36	11	0
Patient 132	1233.07	Male	75	First onset	Other	SAA	NA	NA	1.0	1.0	2	2	NO	14	1	8.39	YES	89	174	NO	YES	NO	YES	NO	NO	YES	NO	NO	NO	NO	YES	NO	NO	NO	NO	NO	NO	YES	18.3	3.26	0.95	0.91	2.17	200	1.03	0.64	27	10	2
Patient 706	251.75	Female	83	First onset	Ischemic	CE	1	3	1.2	1.1	2	2	YES	48	0	4.25	NO	78	163	NO	YES	NO	NO	YES	NO	NO	YES	NO	NO	NO	NO	NO	NO	NO	NO	NO	NO	YES	90.6	3.97	0.73	1.47	2.35	272	1.33	0.64	36	14	3
Patient 705	1830.19	Male	77	First onset	Ischemic	LAA	7	4	1.2	1.2	2	2	YES	23	0	4.55	YES	72	152	NO	YES	YES	NO	NO	NO	NO	YES	NO	NO	NO	NO	NO	NO	NO	NO	NO	NO	YES	14.4	4.80	1.57	1.03	3.37	169	1.16	1.00	22	24	12
Patient 707	1195.4	Female	83	First onset	Ischemic	SAA	4	4	0.8	0.9	1	2	NO	48	0	4.51	NO	84	175	NO	NO	NO	NO	YES	NO	NO	YES	NO	NO	NO	NO	NO	NO	NO	NO	NO	NO	YES	11.5	5.28	1.04	1.38	3.54	88	1.47	0.98	45	27	6
Patient 117	524.15	Male	67	First onset	Ischemic	SAA	1	1	1.3	1.2	2	2	NO	72	1	8.78	NO	87	161	NO	NO	NO	NO	YES	NO	YES	NO	YES	NO	NO	NO	NO	NO	NO	NO	NO	NO	YES	9.7	5.1	1.72	1.13	3.33	47	1.24	1.00	31	28	14
Patient 116	374.45	Female	80	First onset	Ischemic	LAA	5	0	0.8	0.9	0	1	YES	14	0	6.7	NO	54	153	NO	YES	NO	NO	YES	NO	NO	YES	NO	NO	NO	NO	NO	NO	NO	NO	NO	NO	YES	9.6	4.78	1.23	1.33	3.05	91	1.26	0.66	23	27	21
Patient 114	2216.01	Male	81	First onset	Ischemic	CE	21	2					YES	2	1	12.7	YES	99	158	NO	YES	NO	NO	YES	NO	NO	YES	NO	NO	NO	NO	NO	NO	NO	NO	NO	NO	YES	12.4	4.19	0.49	1.08	2.70	138	1.10	0.82	42	28	7
Patient 113	2357.85	Female	82	First onset	Ischemic	CE	NA	NA	1.4	1.3	1	0	NO	NA	0	6.0	YES	94	134	NO	YES	NO	NO	YES	NO	NO	YES	NO	NO	NO	NO	NO	NO	NO	NO	NO	NO	YES	802	3.49	0.96	0.94	2.19	234	1.08	0.74	30	15	3
Patient 129	1113.81	Female	68	First onset	Ischemic	CE	0	0	0.9	0.8	1	1	YES	48	1	9.86	NO	64	145	YES	YES	NO	NO	YES	NO	NO	YES	NO	NO	NO	NO	NO	NO	NO	NO	NO	NO	YES	9.4	6.65	1.98	1.35	4.50	319	1.23	1.36	26	24	22
Patient 102	954.27	Female	82	First onset	Ischemic	LAA	8	0					YES	11	0	5.9	NO	69	149	NO	YES	NO	NO	YES	NO	NO	YES	NO	NO	NO	NO	NO	NO	NO	NO	NO	NO	YES	8.9	4.73	1.59	0.97	3.23	205	1.09	0.95	27	27	14
Patient 202	501.64	Male	68	First onset	Ischemic	SAA	1	0	1.1	1.1	1	1	YES	24	0	4.62	NO	NA	NA	YES	NO	NO	YES	NO	NO	YES	NO	NO	NO	NO	NO	NO	NO	NO	NO	NO	NO	YES	9.9	6.37	1.35	1.17	4.49	308	1.17	1.20	48	30	6
Patient 196	388.79	Male	74	First onset	Ischemic	LAA	2	0	NA	NA	1	1	YES	5	0	3.89	YES	111	204	NO	NO	NO	YES	NO	YES	NO	NO	YES	NO	NO	NO	NO	NO	NO	NO	NO	NO	YES	20.7	4.68	0.88	1.74	2.53	24	1.57	0.67	58	42	4
Patient 193	1217.51	Male	57	First onset	Ischemic	LAA	2	3			2	2	NO	6	0	4.84	YES	92	154	NO	NO	NO	YES	NO	NO	YES	NO	YES	NO	NO	NO	NO	NO	NO	NO	NO	NO	YES	10.6	4.01	1.81	1.09	2.47	159	1.31	0.76	20	18	2
Patient 197	296.08	Male	50	First onset	Ischemic	LAA	7	3	NA	NA			NO	48	0	4.88	NO	116	160	NO	NO	NO	YES	NO	NO	YES	NO	NO	NO	NO	NO	NO	NO	NO	NO	NO	NO	YES	11.0	4.55	0.82	1.24	2.90	189	1.34	0.86	38	25	2
Patient 184	709.67	Female	71	First onset	Ischemic	LAA	1	1	0.8	1.0	0	1	NO	216	0	4.89	YES	81	158	NO	NO	NO	NO	YES	NO	NO	YES	NO	NO	NO	NO	NO	NO	NO	NO	NO	NO	YES	11.2	4.66	1.25	1.05	3.23	168	1.16	0.97	18	17
Patient 188	1055.67	Male	56	First onset	Ischemic	SAA	10	4	0.9	0.9	1	0	NO	48	0	7.41	YES	85	138	NO	NO	NO	NO	YES	NO	YES	NO	NO	NO	NO	YES	NO	NO	NO	NO	NO	NO	YES	9.8	5.02	1.47	1.19	3.46	654	1.24	1.08	28	32	21
Patient 182	216.3	Male	66	First onset	Ischemic	SUE	0	1	1.0	1.1	0	0	NO	168	0	4.37	YES	72	151	NO	NO	NO	NO	YES	NO	NO	YES	NO	NO	NO	NO	NO	NO	NO	NO	NO	NO	YES	17.9	3.87	1.57	1.11	2.53	89	1.25	0.74	30	19	5
Patient 177	312.95	Female	68	First onset	Ischemic	SAA	3	3	1.1	1.2	2	2	YES	48	0	4.58	YES	75	154	NO	NO	NO	NO	YES	NO	NO	YES	NO	NO	NO	NO	NO	NO	NO	NO	NO	NO	YES	13.8	4.81	0.91	1.28	3.20	131	1.25	0.89	38	26	7
Patient 178	1488.84	Female	85	First onset	Ischemic	LAA	2	1	1.4	1.4	1	2	NO	48	0	4.42	YES	88	176	NO	NO	NO	NO	YES	NO	NO	YES	NO	NO	NO	NO	NO	NO	NO	NO	NO	NO	YES	13.1	5.15	0.76	1.80	3.01	435	1.55	0.89	42	23	7
Patient 171	1011.24	Male	70	First onset	Ischemic	SAA	4	3	1.4	1.3	1	1	NO	15	0	5.23	NO	75	147	NO	NO	NO	YES	NO	NO	NO	YES	NO	NO	NO	NO	NO	NO	NO	NO	NO	NO	YES	13.9	4.15	1.11	0.91	2.99	538	0.99	0.89	28	37	14
Patient 165	1126.73	Male	74	First onset	Ischemic	LAA	1	1	1.2	1.2	1	2	YES	4	0	5.04	YES	94	173	NO	NO	NO	YES	NO	NO	YES	NO	NO	NO	NO	YES	NO	NO	NO	NO	NO	NO	YES	15.2	4.63	1.83	0.96	3.37	81	1.08	1.00	19	27	24
Patient 170	2355.87	Male	67	First onset	Ischemic	SAA	1	1	1.0	0.8	0	0	NO	72	1	9.66	NO	76	129	NO	NO	NO	YES	NO	NO	NO	YES	NO	NO	NO	NO	NO	NO	NO	NO	NO	NO	YES	11.9	5.35	6.33	0.79	3.22	213	0.99	0.94	9	11	10
Patient 163	799.94	Female	61	First onset	Ischemic	SAA	0	3	1.1	0.9	1	0	NO	96	0	4.53	YES	77	123	NO	NO	NO	NO	YES	NO	NO	YES	NO	NO	NO	NO	NO	NO	NO	NO	NO	NO	YES	8.3	4.61	0.93	1.40	2.91	1147	1.35	0.79	33	20	12
Patient 158	2402.68	Male	83	First onset	Ischemic	CE	2	3			2	2	YES	240	0	5.11	YES	107	177	NO	YES	NO	NO	YES	NO	NO	YES	NO	NO	NO	NO	NO	NO	NO	NO	NO	NO	YES	11.4	5.19	1.24	1.21	3.67	127	1.37	1.11	30	31	17
Patient 157	2839.39	Male	60	First onset	Ischemic	LAA	1	2	1.3	1.2	2	2	NO	23	0	4.98	YES	103	161	NO	NO	YES	NO	NO	NO	NO	YES	NO	NO	NO	NO	NO	NO	NO	NO	NO	NO	YES	14.9	4.1	1.26	0.97	2.87	65	0.98	0.85	34	29	10
Patient 106	203.14	Female	67	First onset	Ischemic	LAA	4	3	1.0	1.1	1	1	NO	48	1	11.68	YES	99	187	NO	NO	NO	NO	YES	NO	NO	YES	NO	NO	NO	NO	NO	NO	NO	NO	NO	NO	YES	13.8	3.48	1.04	0.76	2.55	235	1.02	0.81	21	30	18
Patient 86	83.47	Male	85	First onset	Ischemic	LAA	11	5	NA	NA			NO	17	0	10.96	NO	103	195	YES	NO	NO	NO	YES	NO	YES	NO	YES	NO	NO	NO	NO	NO	NO	NO	NO	NO	YES	25.4	2.27	0.67	0.91	1.31	22	1.06	0.44	17	25	9
Patient 97	572.69	Female	68	First onset	Ischemic	SAA	1	2	1.5	0.9	2	0	NO	12	0	5.28	NO	NA	NA	NO	NO	NO	NO	YES	NO	NO	YES	NO	NO	NO	NO	NO	NO	NO	NO	NO	NO	YES	14.0	4.10	0.62	1.32	2.68	159	1.39	0.72	45	24	5
Patient 88	359.62	Female	66	First onset	Ischemic	LAA	1	2	1.3	0.8	0	0	NO	7	1	5.39	NO	NA	NA	NO	NO	NO	NO	YES	NO	NO	YES	NO	NO	NO	NO	NO	NO	NO	NO	NO	NO	YES	6.9	4.39	1.41	1.32	2.81	81	1.41	0.78	22	21	19
Patient 93	171.54	Male	59	First onset	Ischemic	CE	13	4	1.2	1.2	1	1	NO	7	0	4.29	YES	80	151	NO	NO	NO	NO	YES	NO	YES	NO	YES	NO	NO	NO	NO	NO	NO	NO	NO	NO	YES	15.6	5.15	1.55	1.21	3.7	182	1.19	1.12	31	32	23
Patient 95	816.01	Male	55	First onset	Ischemic	SAA	2	1	1.0	0.6	0	1	NO	48	0	4.78	NO	78	133	NO	NO	NO	NO	YES	NO	NO	YES	NO	NO	NO	NO	NO	NO	NO	NO	NO	NO	YES	8.3	4.47	0.96	1.13	3.11	329	1.18	0.88	31	30	14
Patient 90	1347	Male	65	First onset	Ischemic	SAA	2	2	1.2	1.4	2	0	NO	24	1	11.21	YES	91	181	NO	NO	NO	YES	NO	NO	NO	YES	NO	NO	NO	NO	NO	NO	NO	NO	NO	NO	YES	14.1	4.45	1.25	0.87	3.26	248	0.92	0.95	30	42	20
Patient 260	189.46	Female	81	Recurrence	Ischemic	SAA	NA	NA			1	0	NO	24	0	5.4	YES	67	140	NO	YES	NO	NO	YES	NO	NO	YES	NO	NO	NO	NO	NO	NO	NO	NO	NO	NO	YES	10.2	3.41	0.65	1.19	2.16	217	1.19	0.69	28	19	7
Patient 262	1013.61	Male	75	Recurrence	Ischemic	SAA	NA	NA			2	2	YES	10	0	4.59	YES	84	159	NO	YES	NO	NO	YES	NO	YES	NO	NO	NO	NO	YES	NO	NO	NO	NO	NO	NO	YES	12.1	5.62	1.31	1.25	3.86	147	1.07	1.19	33	39	20
Patient 257	128.14	Male	66	Recurrence	Ischemic	LAA	2	3	1.2	1.2	1	1	YES	168	1	6.3	YES	90	168	NO	NO	NO	YES	NO	NO	NO	YES	NO	NO	NO	NO	NO	NO	NO	NO	NO	NO	YES	32.6	3.82	0.71	0.94	2.63	169	0.96	0.78	41	16	4
Patient 256	604.08	Female	90	Recurrence	Ischemic	CE	14	1	1.3	1.2	1	0	NO	5	1	7	YES	105	191	NO	YES	NO	NO	YES	NO	NO	YES	NO	NO	NO	NO	NO	NO	NO	NO	NO	NO	YES	13.5	2.82	0.70	1.45	1.38	46	1.42	0.37	23	12	2
Patient 223	1684.04	Male	60	Recurrence	Ischemic	LAA	14	5	NA	NA			YES	72	0	6.85	YES	65	100	NO	YES	NO	NO	YES	NO	NO	YES	NO	NO	NO	NO	NO	NO	NO	NO	NO	NO	YES	62.2	3.82	1.28	0.78	2.84	46	0.62	0.85	35	29	10
Patient 221	1073.33	Male	65	Recurrence	Ischemic	LAA	3	4	1.2	1.3	2	2	NO	3	0	4.50	YES	92	158	NO	NO	NO	NO	YES	NO	YES	NO	NO	NO	NO	YES	NO	NO	NO	NO	NO	NO	YES	10.6	4.60	0.69	1.24	3.10	67	1.23	0.88	31	11	2
Patient 278	462.72	Male	73	Recurrence	Ischemic	SAA	0	3	1.1	1.1	0	1	YES	3	1	6.5	YES	83	165	NO	NO	NO	YES	NO	NO	NO	YES	NO	NO	NO	NO	NO	NO	NO	NO	NO	NO	YES	14.9	5.3	2.38	1.11	3.83	57	1.02	1.16	22	27	23
Patient 290	1448.58	Male	75	Recurrence	Ischemic	CE	19	0	1.4	1.1	1	1	YES	19	0	5.68	YES	94	179	NO	YES	NO	YES	NO	YES	NO	NO	NO	NO	NO	NO	NO	NO	NO	NO	NO	NO	YES	26.3	4.02	0.8	1.01	2.92	163	0.93	0.87	32	19	3
Patient 211	704.71	Female	61	Recurrence	Ischemic	ODC	2	2	0.8	0.8	0	0	YES	24	0	5.52	YES	76	158	NO	NO	NO	NO	YES	NO	NO	YES	NO	NO	NO	NO	NO	NO	NO	NO	NO	NO	YES	9.0	4.21	3.92	0.81	2.73	75	0.99	0.87	40	24	6
Patient 81	1778.6	Male	54	Recurrence	Ischemic	SAA	2	2	1.2	1.2	1	1	NO	72	1	6.12	YES	98	162	NO	NO	NO	YES	NO	NO	NO	YES	NO	NO	NO	NO	NO	NO	NO	NO	NO	NO	YES	153	5.36	1.52	0.86	4.01	245	0.91	1.20	31	42	33
Patient 80	490	Male	54	Recurrence	Ischemic	SAA	1	2	1.4	1.4	2	2	NO	72	1	10.83	NO	113	212	NO	NO	YES	NO	NO	NO	NO	YES	NO	NO	NO	NO	NO	NO	NO	NO	NO	NO	YES	9.9	2.52	0.80	0.74	1.68	220	0.90	0.56	13	22	9
Patient 382	1745.18	Male	69	Recurrence	Ischemic	SAA	5	0/4	0.8	0.8	2	2	YES	6.5	0	4.84	YES	102	168	NO	NO	NO	NO	YES	NO	NO	YES	NO	NO	NO	NO	NO	NO	NO	NO	NO	NO	YES	11.0	3.24	1.13	0.8	2.24	507	1.08	0.73	18	32	16
Patient 362	456.85	Male	70	Recurrence	Other	ODC	NA	NA	0.7	0.7	0	0	YES	12	1	8.8	NO	83	141	NO	NO	NO	NO	YES	NO	NO	YES	NO	NO	NO	NO	NO	NO	NO	NO	NO	NO	YES	6.6	4.24	0.88	1.19	2.97	65	1.26	0.85	38	29	4
Patient 373	1512.55	Female	78	Recurrence	Ischemic	CE	8	2	1.2	1.1	2	1		360	0	5.10	YES	103	151	NO	YES	NO	NO	YES	NO	NO	YES	NO	NO	NO	NO	NO	NO	NO	NO	NO	NO	YES	16.1	4.45	2.38	0.94	3.09	292	1.14	1.04	20	24	14
Patient 314	187.78	Male	61	Recurrence	Ischemic	SAA	NA	NA	1.5	1.5	1	1	YES	24	0	5.72	NO	75	136	NO	NO	YES	NO	NO	NO	NO	YES	NO	NO	NO	NO	NO	NO	NO	NO	NO	NO	YES	11.9	3.48	1.52	0.93	2.36	2.06	1.06	0.75	19	21	11
Patient 298	922.44	Male	65	Recurrence	Ischemic	LAA	2	0	NA	NA			YES	48	0	4.88	YES	87	153	NO	NO	NO	NO	YES	NO	NO	YES	NO	NO	NO	NO	NO	NO	NO	NO	NO	NO	YES	6.9	2.74	0.90	0.92	1.76	59	1.0	0.54	20	16	7
Patient 293	1234.68	Female	74	Recurrence	Ischemic	SAA	1	0	NA	NA			YES	10	0	6.71	YES	91	181	NO	NO	NO	NO	YES	NO	NO	YES	NO	NO	NO	NO	NO	NO	NO	NO	NO	NO	YES	13.0	3.60	0.73	1.11	2.38	154	1.16	0.69	37	13	1
Patient 277	2018.99	Male	67	Recurrence	Ischemic	SAA	0	1	1.2	1.3	1		NO	8	1	12.46	YES	70	184	NO	NO	NO	NO	YES	NO	NO	YES	NO	NO	NO	NO	NO	NO	NO	NO	NO	NO	YES	10.1	2.46	0.88	0.77	1.58	120	0.92	0.51	13	11	4
Patient 274	1265.45	Male	68	Recurrence	Hemorrhagic	ODC	4	0	1.4	1.4	1	1	NO	1.5	0	4.94	YES	73	140	NO	NO	NO	NO	YES	NO	NO	YES	NO	NO	NO	NO	NO	NO	NO	NO	NO	NO	YES	10.8	4.63	0.69	1.47	2.87	527	1.31	0.83	41	17	6
Patient 146	187.96	Male	62	Recurrence	Ischemic	SAA	1	0			0	0	YES	72	0	4.96	NO	85	160	YES	NO	NO	NO	YES	YES	NO	NO	NO	NO	NO	YES	NO	NO	NO	NO	NO	NO	YES	9.9	6.35	1.99	1.43	4.40	281	1.41	1.23	43	30	7
Patient 139	4087.39	Male	63	Recurrence	Ischemic	LAA	5	3	0.8	0.7	0			72	1	5.79	YES	85	163	NO	NO	NO	NO	YES	NO	NO	YES	NO	NO	NO	NO	NO	NO	NO	NO	NO	NO	YES	38.9	4.59	1.30	0.91	3.22	320	0.92	1.02	26	18	5
Patient 126	2467.15	Male	81	Recurrence	Ischemic	CE	6	1	1.2	1.2	0	2	NO	24	0	4.37	YES	87	159	NO	YES	NO	NO	YES	NO	YES	NO	NO	NO	NO	YES	NO	NO	NO	NO	NO	NO	YES	10.4	4.41	0.71	1.20	2.81	141	1.22	0.83	56	27	6
Patient 103	488.39	Female	86	Recurrence	Ischemic	ODC	5	0	NA	NA			YES	72	1	9.9	YES	81	136	NO	YES	NO	NO	YES	NO	NO	YES	NO	NO	NO	NO	NO	NO	NO	NO	NO	NO	YES	21.4	2.87	1.23	0.93	1.64	124	1.13	0.55	16	11	3
Patient 105	572.99	Male	79	Recurrence	Ischemic	ODC	0	1	0.7	0.8	0	0	NO	360	0	4.86	NO	93	172	NO	NO	NO	NO	YES	NO	NO	YES	NO	NO	NO	NO	NO	NO	NO	NO	NO	NO	YES	12.4	4.46	1.22	1.14	2.93	111	1.30	0.83	24	39	18
Patient 203	3552.8	Male	86	Recurrence	Ischemic	SAA	2	2	NA	NA			YES	168	1	6.7	YES	57	106	NO	YES	NO	NO	YES	NO	NO	YES	NO	NO	NO	NO	NO	NO	NO	NO	NO	NO	NO	15.8	2.26	0.92	0.58	1.45	50	0.78	0.49	18	12	2
Patient 185	991.55	Male	85	Recurrence	Ischemic	CE	1	4	1.4	1.4	2	2	YES	96	0	5	YES	86	172	NO	YES	NO	NO	YES	NO	NO	YES	NO	NO	NO	NO	NO	NO	NO	NO	NO	NO	YES	17.0	3.71	0.70	0.83	2.53	85	0.92	0.73	26	17	4
Patient 183	1541.97	Female	71	Recurrence	Ischemic	ODC	NA	NA	0.9	0.9	0	0	NO	9	1	7.11	YES	81	154	NO	NO	YES	NO	NO	YES	NO	NO	YES	NO	NO	NO	NO	NO	NO	NO	NO	NO	YES	10.4	3.81	3.15	0.83	2.61	63	1.11	0.82	17	28	14
Patient 162	1992.79	Male	69	Recurrence	Ischemic	CE	0	1	1.3	1.2	0	0	YES	24	0	5.34	YES	94	157	YES	NO	NO	YES	NO	NO	NO	YES	NO	NO	NO	NO	NO	NO	NO	NO	NO	NO	YES	12.9	2.92	1.06	0.93	1.78	298	1.06	0.58	18	14	4
Patient 156	897.09	Female	76	Recurrence	Ischemic	LAA	21	5	1.4	1.2	2	2	NO	48	0	4.62	YES	97	160	YES	NO	YES	NO	NO	YES	NO	NO	NO	NO	NO	YES	NO	NO	NO	NO	NO	NO	YES	19.9	3.31	0.86	1.33	1.88	69	1.38	0.53	20	23	10
Patient 30	1590.26	Male	73	Recurrence	Ischemic	LAA	21	5	1.4	1.2	2	2	YES	48	0	5.85	YES	97	160	YES	NO	YES	NO	NO	YES	NO	NO	NO	NO	NO	YES	NO	NO	NO	NO	NO	NO	YES	12.6	3.72	1.35	1	2.38	227	1.01	0.81	15	23	23
Patient 109	443.24	Male	74	Recurrence	Ischemic	SUE	1	4	1.1	1.1	2	2	NO	48	1	5.69	NO	68	143	NO	NO	YES	NO	NO	YES	NO	NO	NO	NO	NO	YES	NO	NO	NO	NO	NO	NO	YES	16.3	3.69	0.68	1.49	2.21	39	1.39	0.62	31	48	12
Patient 96	872.13	Male	74	Recurrence	Ischemic	SAA	5	4	1.5	1.5	2	2	YES	72	0	4.49	YES	71	147	YES	NO	NO	YES	NO	NO	YES	NO	NO	NO	NO	YES	NO	NO	NO	NO	NO	NO	YES	14.1	4.14	0.94	1.39	2.73	284	1.42	0.74	30	37	20
Patient 92	1218.61	Male	60	Recurrence	Ischemic	LAA	7	4	1.3	1.1	0	0	YES	24	1	8.8	YES	103	179	NO	NO	NO	YES	NO	NO	YES	NO	NO	NO	NO	YES	NO	NO	NO	NO	NO	NO	YES	13.3	2.84	1.02	0.68	1.95	107	0.65	0.67	15	18	9
Patient 60	136.43	Female	74	Non-stroke controls	Other	NA	NA	NA	0.7	1.0	1	2	NO	NA	1	10.0	NO	71	139	NO	NO	NO	NO	YES	NO	NO	YES	NO	NO	NO	NO	NO	NO	NO	NO	NO	NO	YES	8.6	4.67	0.96	1.17	3.22	84	1.38	0.86	39	28	8
Patient 270	1426.91	Female	52	Non-stroke controls	Other	NA	NA	NA	1.4	1.3	1		YES	NA	1	7.95	NO	90	174	NO	NO	NO	NO	YES	NO	NO	YES	NO	NO	NO	NO	NO	NO	NO	NO	NO	NO	YES	8.6	7.37	3.73	1.53	5.04	28	1.38	1.39	30	29	23
Patient 249	943.42	Male	61	Non-stroke controls	Other	NA	NA	NA	1.3	1.3	1	1	NO	NA	1	6.7	YES	88	176	NO	NO	NO	YES	NO	NO	YES	NO	YES	NO	NO	NO	NO	NO	NO	NO	NO	NO	YES	10.9	6.82	1.52	1.33	5.21	12	0.87	1.40	33	44	29
Patient 259	154.27	Male	61	Non-stroke controls	Other	NA	NA	NA	NA	NA			NO	NA	1	6.0	NO	93	153	NO	YES	NO	YES	NO	NO	NO	YES	NO	NO	NO	NO	NO	NO	NO	NO	NO	NO	YES	12.9	4.65	1.38	1.03	3.29	261	1.03	0.98	28	25	16
Patient 254	1674.56	Female	79	Non-stroke controls	Other	NA	NA	NA	1.1	1.0	1	1	YES	NA	1	4.43	YES	83	174	NO	YES	NO	NO	YES	NO	NO	YES	NO	NO	NO	NO	NO	NO	NO	NO	NO	NO	YES	12.8	5.32	1.14	1.53	3.44	187	1.46	0.96	53	28	9
Patient 255	1481.75	Female	77	Non-stroke controls	Other	NA	NA	NA	1.1	1.1	1	1	YES	NA	0	3.98	YES	76	149	NO	YES	NO	NO	YES	NO	NO	YES	NO	NO	NO	NO	NO	NO	NO	NO	NO	NO	YES	21.3	6.45	1.73	1.33	4.52	152	1.27	1.30	46	41	22
Patient 243	972.32	Female	77	Non-stroke controls	Other	NA	NA	NA	1.1	1.1	1	1	YES	24	1	4.11	NO	69	133	NO	NO	NO	NO	YES	NO	NO	YES	NO	NO	NO	NO	NO	NO	NO	NO	NO	NO	YES	9.6	5.56	0.97	1.53	3.75	272	1.43	1.02	42	25	7
Patient 241	123.5	Male	49	Non-stroke controls	Other	NA	NA	NA	0.9	0.9	0	0		NA	1	6.2	YES	94	131	NO	YES	NO	NO	YES	NO	YES	NO	YES	NO	NO	NO	NO	NO	NO	NO	NO	NO	YES	10.2	4.59	1.13	1.34	3.01	125	1.32	080	38	13	1
Patient 240	2885.04	Female	82	Non-stroke controls	Other	NA	NA	NA	1.0	1.1	1	1	YES	20	0	4.79	NO	56	107	NO	NO	NO	NO	YES	NO	NO	YES	NO	NO	NO	NO	NO	NO	NO	NO	NO	NO	YES	11.3	4.49	0.71	1.20	3.07	224	1.11	0.87	30	19	5
Patient 244	1497.81	Female	56	Non-stroke controls	Other	NA	NA	NA	1.2	1.2	1	1	YES	NA	1	6.51	YES	63	107	NO	NO	NO	NO	YES	NO	NO	YES	NO	NO	NO	NO	NO	NO	NO	NO	NO	NO	YES	15.1	2.95	2.43	0.74	1.96	349	0.97	0.65	18	21	11
Patient 232	4435.42	Male	65	Non-stroke controls	Other	NA	NA	NA	0.8	1.4	1	0	NO	NA	0	5.72	NO	55	121	NO	YES	NO	YES	NO	YES	NO	NO	YES	NO	NO	NO	NO	NO	NO	NO	NO	NO	YES	11.0	3.65	0.87	1.16	2.20	364	1.18	0.67	31	18	4
Patient 226	174.1	Female	63	Non-stroke controls	Other	NA	NA	NA	1.2	1.2	0	0	NO	NA	1	14.39	NO	91	181	NO	NO	NO	NO	YES	NO	NO	YES	NO	NO	NO	NO	NO	NO	NO	NO	NO	NO	YES	6.7	2.81	1.33	0.8	1.82	30	1.07	0.54	18	17	5
Patient 229	510.8	Female	56	Non-stroke controls	Other	NA	NA	NA	0.6	0.7	0	1		NA	0	3.80	YES	82	144	YES	NO	NO	NO	YES	NO	NO	YES	NO	NO	NO	NO	NO	NO	NO	NO	NO	NO	YES	8.7	2.91	1.28	0.81	1.76	274	0.88	0.54	19	16	6
Patient 231	555.73	Female	66	Non-stroke controls	Other	NA	NA	NA	1.0	1.4	1	1	NO	NA	1	14.96	YES	86	142	NO	NO	NO	NO	YES	NO	NO	YES	NO	NO	NO	NO	NO	NO	NO	NO	NO	NO	YES	10.6	4.94	3.01	0.98	3.34	28	1.06	1.02	17	22	21
Patient 227	523.5	Male	69	Non-stroke controls	Other	NA	NA	NA	0.6	0.4	0	0	NO	NA	0	6.32	YES	88	163	NO	NO	NO	NO	YES	NO	NO	YES	NO	NO	NO	NO	NO	NO	NO	NO	NO	NO	YES	10.7	4.16	1.12	1.38	2.63	161	1.48	0.72	41	25	6
Patient 238	293.89	Female	50	Non-stroke controls	Other	NA	NA	NA	0.6	0.6	0	0	NO	NA	1	5.76	NO	74	104	NO	NO	NO	NO	YES	NO	NO	YES	NO	NO	NO	NO	NO	NO	NO	NO	NO	NO	YES	10.0	5.41	1.34	1.49	3.56	277	1.40	0.99	30	22	14
Patient 250	265.58	Male	49	Non-stroke controls	Other	NA	NA	NA			1	1	NO	NA	1	8.0	YES	79	144	YES	YES	NO	NO	YES	NO	YES	NO	NO	NO	NO	YES	NO	NO	NO	NO	NO	NO	YES	11.0	10.28	2.35	1.90	7.46	101	1.25	2.19	42	48	43
Patient 214	652.77	Female	73	Non-stroke controls	Other	NA	NA	NA	1.2	1.2	1	2	NO	NA	1	7.97	YES	97	166	NO	NO	NO	NO	YES	NO	NO	YES	NO	NO	NO	NO	NO	NO	NO	NO	NO	NO	YES	13.1	3.63	1.95	0.86	2.50	146	1.02	0.72	14	14	9
Patient 112	599.23	Male	74	Non-stroke controls	Other	NA	NA	NA	0.7	0.7	1	1	YES	NA	0	5.16	YES	84	154	NO	NO	NO	YES	NO	NO	YES	NO	NO	NO	NO	YES	NO	NO	NO	NO	NO	NO	YES	48.8	4.03	1.13	0.83	2.73	159	0.97	0.91	33	20	4
Patient 213	2806.39	Male	46	Non-stroke controls	Other	NA	NA	NA			0	0	NO	NA	0	5.15	NO	54	116	NO	NO	NO	YES	NO	NO	NO	YES	NO	NO	NO	NO	NO	NO	NO	NO	NO	NO	YES	62.2	3.55	1.22	0.84	2.50	125	0.9	0.72	25	10	2
Patient 219	319.1	Female	61	Non-stroke controls	Other	NA	NA	NA	NA	NA	1	1		NA	0	5.8	YES	86	139	NO	YES	NO	NO	YES	NO	NO	YES	NO	NO	NO	NO	NO	NO	NO	NO	NO	NO	YES	7.6	3.13	1.13	1.08	1.93	195	1.31	0.56	19	8	1
Patient 209	121.25	Male	55	Non-stroke controls	Other	NA	NA	NA	1.2	1.1	2	2	NO	NA	0	8.36	YES	98	163	NO	NO	NO	YES	NO	NO	YES	NO	NO	NO	NO	YES	NO	NO	NO	NO	NO	NO	YES	11.7	3.51	1.63	1.17	2.29	210	1.34	0.64	26	19	5
Patient 207	861.78	Male	74	Non-stroke controls	Other	NA	NA	NA	1.3	1.3	2	2	NO	NA	0	5.37	YES	79	146	NO	YES	YES	NO	NO	NO	YES	NO	NO	NO	NO	YES	NO	NO	NO	NO	NO	NO	YES	18.5	3.69	1.00	0.73	2.67	195	0.85	0.83	11	12	9
Patient 87	190.42	Female	63	Non-stroke controls	Other	NA	NA	NA	1.0	0.8	0	0	NO	NA	0	4.75	YES	98	148	NO	NO	NO	NO	YES	NO	NO	YES	NO	NO	NO	NO	NO	NO	NO	NO	NO	NO	YES	11.3	4.40	1.40	1.12	3.19	41	1.31	0.91	25	27	16
Patient 85	1339.77	Male	77	Non-stroke controls	Other	NA	NA	NA			2	2	NO	NA	0	4.27	YES	93	144	NO	NO	NO	NO	YES	NO	NO	YES	NO	NO	NO	NO	NO	NO	NO	NO	NO	NO	YES	34.4	5.13	0.86	1.62	3.30	189	1.46	0.88	46	34	13
Patient 79	102.31	Female	67	Non-stroke controls	Other	NA	NA	NA	0.7	0.9	0	0	NO	NA	0	5.10	YES	78	145	NO	NO	NO	NO	YES	NO	NO	YES	NO	NO	NO	NO	NO	NO	NO	NO	NO	NO	YES	11.5	5.54	2.28	1.52	3.48	210	1.8	0.95	17	29	24
Patient 77	233.4	Female	65	Non-stroke controls	Other	NA	NA	NA	0.6	0.6	0	0	NO	NA	0	5.59	NO	63	120	NO	YES	NO	NO	YES	NO	NO	YES	NO	NO	NO	NO	NO	NO	NO	NO	NO	NO	YES	10.4	3.18	1.42	1.58	1.57	152	1.58	0.45	12	16	5
Patient 78	1706.12	Female	78	Non-stroke controls	Other	NA	NA	NA	0.9	0.7	0	0	NO	NA	0	5.05	YES	103	192	NO	NO	NO	NO	YES	NO	NO	YES	NO	NO	NO	NO	NO	NO	NO	NO	NO	NO	YES	21.0	4.36	3.79	0.92	2.9	147	1.04	1.03	9	10	8
Patient 68	352.86	Female	77	Non-stroke controls	Other	NA	NA	NA	0.7	0.8	2	2	NO	120	1	8.38	YES	115	170	NO	NO	NO	NO	YES	NO	NO	YES	NO	NO	NO	NO	NO	NO	NO	NO	NO	NO	YES	11.0	4.40	1.09	0.88	3.09	69	1.02	0.95	24	27	18
Patient 69	1116.05	Female	60	Non-stroke controls	Other	NA	NA	NA					NO	NA	0	6.35	NO	NA	NA	NO	NO	NO	NO	YES	NO	NO	YES	NO	NO	NO	NO	NO	NO	NO	NO	NO	NO	YES	9.3	4.90	0.89	1.11	3.46	137	1.00	1.06	37	33	15
Patient 64	281.32	Male	47	Non-stroke controls	Other	NA	NA	NA	0.7	0.8	0	0	NO	16	0	4.37	YES	65	123	NO	NO	NO	NO	YES	NO	NO	YES	NO	NO	NO	NO	NO	NO	NO	NO	NO	NO	YES	9.6	3.29	0.64	1.36	1.85	199	1.36	0.54	16	22	7
Patient 66	1002.9	Male	69	Non-stroke controls	Other	NA	5	NA	0.7	0.8	1	1	NO	NA	1	7.28	YES	89	144	NO	NO	NO	NO	YES	NO	NO	YES	NO	NO	NO	NO	NO	NO	NO	NO	NO	NO	YES	12.8	3.69	0.83	0.95	2.43	155	1.01	0.73	20	26	14
Patient 71	949.67	Female	62	Non-stroke controls	Other	NA	NA	NA			2	2	NO	NA	0	5.25	YES	86	118	NO	NO	NO	NO	YES	NO	NO	YES	NO	NO	NO	NO	NO	NO	NO	NO	NO	NO	YES	117.5	6.2	2.11	1.6	4.19	115	1.48	1.07	20	23	21
Patient 65	1343.53	Female	71	Non-stroke controls	Ischemic	NA	NA	NA	1.1	1.2	1	1	NO	NA	1	8.73	YES	89	150	NO	NO	NO	NO	YES	NO	NO	YES	NO	NO	NO	NO	NO	NO	NO	NO	NO	NO	YES	10.0	5.93	2.91	1.38	3.84	44	1.39	1.11	17	32	25
Patient 72	158.85	Male	57	Non-stroke controls	Other	NA	NA	NA	1.2	1.3	0	0	YES	168	0	3.85	YES	70	113	NO	YES	YES	NO	NO	NO	NO	YES	NO	NO	NO	NO	NO	NO	NO	NO	NO	NO	YES	9.1	3.62	0.65	0.98	2.30	291	1.10	0.7	24	28	14
Patient 59	94.45	Female	62	Non-stroke controls	Other	NA	NA	NA	0.8	0.7	0	0	NO	NA	0	4.62	YES	103	170	NO	NO	NO	NO	YES	NO	NO	YES	NO	NO	NO	NO	NO	NO	NO	NO	NO	NO	YES	9.7	5.96	1.22	1.46	4.17	93	1.37	1.13	27	31	26
Patient 63	299.7	Female	66	Non-stroke controls	Ischemic	NA	NA	NA	1.0	1.2	1	1	NO	24	0	4.6	NO	69	108	NO	NO	NO	NO	YES	NO	NO	YES	NO	NO	NO	NO	NO	NO	NO	NO	NO	NO	YES	7.3	4.77	1.36	1.07	3.35	159	1.06	0.98	32	50	14
Patient 56	457.91	Female	81	Non-stroke controls	Other	NA	NA	NA	1.0	1.0	2	2	NO	NA	1	6.2	YES	86	157	NO	NO	NO	NO	YES	NO	NO	YES	NO	NO	NO	NO	NO	NO	NO	NO	NO	NO	YES	9.5	5.84	0.72	2.21	3.47	144	1.99	0.86	15	20	21
Patient 62	337.48	Female	66	Non-stroke controls	Other	NA	NA	NA	1.2	0.9	0	0	NO	NA	0	4.25	YES	88	160	NO	NO	NO	NO	YES	NO	NO	YES	NO	NO	NO	NO	NO	NO	NO	NO	NO	NO	YES	11.4	5.29	0.84	1.24	3.78	1008	1.25	1.04	10	27	27
Patient 54	1100.73	Male	72	Non-stroke controls	Other	NA	NA	NA	1.3	1.2	2	2	NO	NA	0	7.83	YES	72	129	NO	NO	NO	YES	NO	NO	YES	NO	NO	NO	NO	YES	NO	NO	NO	NO	NO	NO	YES	23.9	4.35	3.33	1.52	2.48	12	1.59	0.82	9	13	14
Patient 48	125.68	Male	63	Non-stroke controls	Other	NA	NA	NA	0.8	0.8	0	1	NO	NA	1	4.80	NO	69	130	NO	NO	NO	NO	YES	NO	NO	YES	NO	NO	NO	NO	NO	NO	NO	NO	NO	NO	YES	12.1	4.83	1.64	1.10	3.59	196	1.22	0.99	20	28	21
Patient 46	709.43	Male	72	Non-stroke controls	Other	NA	NA	NA	0.8	0.8	2	0	NO	NA	1	6.83	YES	63	120	YES	NO	NO	NO	YES	NO	NO	YES	NO	NO	NO	NO	NO	NO	NO	NO	NO	NO	YES	NA	4.04	3.06	1.61	2.17	NA	1.99	0.68	7	9	9
Patient 42	104.39	Male	73	Non-stroke controls	Other	NA	NA	NA	NA	NA			NO	NA	0	5.23	YES	94	146	YES	NO	NO	NO	YES	NO	NO	YES	NO	NO	NO	NO	NO	NO	YES	NO	NO	NO	NO	14.2	4.82	4.38	.91	3.22	107	0.96	0.95	8	17	23
Patient 40	336.31	Female	54	Non-stroke controls	Other	NA	NA	NA	0.7	1.0	1	1	NO	NA	0	4.67	NO	81	126	YES	NO	NO	NO	YES	NO	NO	YES	NO	NO	NO	NO	NO	NO	YES	NO	NO	NO	NO	9.6	5.27	7.59	0.75	2.98	292	1.12	0.93	5	9	10
Patient 29	401.14	Male	52	Non-stroke controls	Other	NA	1	2	0.6	0.6	0	2	NO	NA	0	4.79	NO	91	123	NO	NO	NO	YES	NO	NO	YES	NO	NO	NO	NO	YES	NO	NO	NO	NO	NO	NO	YES	9.6	5.6	2.63	1.17	3.83	79	1.14	1.12	16	24	24
Patient 31	1190.93	Female	73	Non-stroke controls	Other	NA	NA	NA	1.1	1.2	2	1	NO	NA	0	4.26	YES	66	120	NO	NO	NO	NO	YES	NO	NO	YES	NO	NO	NO	NO	NO	YES	NO	NO	NO	NO	NO	14.0	3.97	0.7	1.81	2.15	629	1.68	0.56	10	26	16
Patient 21	568.94	Female	65	Non-stroke controls	Other	NA	NA	NA	1.4	0.8	0	0	YES	10	0	4.20	NO	NA	NA	YES	NO	NO	NO	YES	NO	NO	YES	NO	NO	NO	NO	NO	NO	NO	NO	NO	NO	YES	9.1	5.01	1.30	1.11	3.54	514	1.31	1.04	33	35	16
Patient 19	376.01	Male	72	Non-stroke controls	Other	NA	NA	NA	0.9	1.4	1	0	NO	NA	0	4.52	NO	NA	NA	NO	NO	NO	YES	NO	NO	NO	YES	NO	NO	NO	NO	NO	NO	YES	NO	NO	NO	NO	12.9	4.97	1.26	0.95	3.65	258	1.04	1.03	42	30	5
Patient 20	774.25	Male	62	Non-stroke controls	Other	NA	NA	NA	1.2	1.3	2	0	NO	NA	0	4.04	YES	NA	NA	YES	NO	NO	NO	YES	NO	NO	YES	NO	NO	NO	NO	NO	NO	NO	NO	NO	NO	YES	10.8	3.19	1.8	0.78	2.11	97	1.04	0.65	14	20	10
Patient 13	1657.72	Male	60	Non-stroke controls	Other	NA	0	0			0	0		NA	1	6.63	NO	NA	NA	NO	NO	NO	YES	NO	NO	NO	YES	NO	NO	NO	NO	NO	NO	NO	NO	NO	NO	YES	19.1	4.04	1.26	0.96	2.85	109	1.27	0.78	22	29	22
Patient 12	447.41	Male	68	Non-stroke controls	Other	NA	NA	NA	0.9	0.9	0	1	NO	NA	1	8.56	YES	79	143	NO	NO	NO	NO	YES	NO	NO	YES	NO	NO	NO	NO	NO	NO	NO	NO	NO	NO	YES	7.9	4.14	1.04	0.97	2.9	149	1.05	0.75	24	26	10
Patient 15	1624.67	Male	62	Non-stroke controls	Other	NA	NA	NA	1.2	1.5	1	2	YES	NA	1	6.02	YES	92	177	NO	NO	NO	NO	YES	NO	NO	YES	NO	NO	NO	NO	NO	YES	NO	NO	NO	NO	NO	19.6	1.98	1.14	0.35	1.43	95	0.42	0.57	8	20	13
Patient 10	679.59	Female	53	Non-stroke controls	Other	NA	NA	NA	0.9	0.9	0	0	NO	20	0	4.87	YES	81	123	YES	NO	NO	NO	YES	NO	NO	YES	NO	NO	NO	NO	NO	NO	NO	NO	NO	NO	YES	7.3	5.66	2.12	1.25	3.72	54	1.42	1.07	24	27	24
Patient 8	261.22	Male	58	Non-stroke controls	Other	NA	NA	NA			0	0	NO	6	0	4.4	NO	NA	NA	NO	NO	NO	NO	YES	NO	NO	YES	NO	NO	NO	NO	NO	NO	NO	NO	NO	NO	YES	8.4	5.24	0.93	1.50	3.41	111	1.53	0.87	31	31	11
Patient 6	108.41	Female	76	Non-stroke controls	Other	NA	NA	NA	1.4	1.5	2	2	NO	NA	1	7.39	YES	73	143	YES	NO	NO	NO	YES	NO	NO	YES	NO	NO	NO	NO	NO	NO	NO	NO	NO	NO	YES	9.6	5.32	1.92	1.01	3.81	96	1.13	1.08	25	36	28
Patient 7	781.71	Female	83	Non-stroke controls	Other	NA	NA	NA			2	2	NO		0	5.53	NO	90	120	NO	NO	NO	NO	YES	YES	NO	NO	NO	NO	NO	YES	NO	NO	NO	NO	NO	NO	YES	20.0	4.04	1.25	1.28	2.65	300	1.31	0.68	28	22	5
Patient 704	419.36	Male	82	Non-stroke controls	Other	NA	NA	NA	NA	NA			NO	NA	0	5	YES	76	162	NO	NO	NO	NO	YES	NO	NO	YES	NO	NO	NO	NO	NO	NO	NO	NO	NO	NO	YES	16.9	2.94	0.87	0.95	1.84	69	1.06	6.52	10	23	11
Patient 379	353.85	Male	54	Non-stroke controls	Other	NA	NA	NA			0	0		NA	0	3.95	NO	92	144	NO	NO	NO	NO	YES	NO	YES	NO	NO	NO	NO	YES	NO	NO	NO	NO	NO	NO	YES	10.5	5.52	1.98	1.27	3.85	78	1.42	1.08	28	27	20
Patient 230	1272.46	Female	77	Non-stroke controls	Other	NA	NA	NA	0.8	0.8	1	2	NO	NA	0	4.11	YES	85	152	NO	NO	NO	NO	YES	NO	NO	YES	NO	NO	NO	NO	NO	NO	NO	NO	NO	NO	YES	16.5	5.44	0.85	2.14	3.08	119	1.79	0.87	59	24	5
Patient 375	91.06	Male	62	Non-stroke controls	Other	NA	NA	NA	1.1	1.1	0	2	NO	NA	0	5.75	NO	102	173	NO	NO	NO	NO	YES	NO	NO	YES	NO	NO	NO	NO	NO	NO	NO	NO	NO	NO	YES	10.0	3.99	3.7	0.82	2.74	30	1.08	0.85	11	16	11
Patient 363	1036.45	Female	72	Non-stroke controls	Other	NA	NA	NA	0.7	0.8	1	1	NO	NA	1	4.98	YES	79	156	NO	NO	NO	NO	YES	NO	NO	YES	NO	NO	NO	NO	NO	NO	NO	NO	NO	NO	YES	9.9	3.44	0.74	1.10	2.23	163	1.18	0.6	30	14	2
Patient 365	777.11	Male	61	Non-stroke controls	Other	NA	NA	NA	0.8	0.9	0	0	YES	NA	0	4.44	NO	81	143	NO	NO	YES	NO	NO	YES	NO	NO	NO	NO	NO	YES	NO	NO	NO	NO	NO	NO	YES	12.6	3.29	0.53	1.02	2.34	209	1.12	0.65	38	14	2
Patient 372	252.35	Female	64	Non-stroke controls	Other	NA	NA	NA	1.1	0.8	0	0	NO	NA	0	5.28	YES	76	152	NO	NO	NO	NO	YES	NO	NO	YES	NO	NO	NO	NO	NO	NO	NO	NO	NO	NO	YES	7.8	4.74	1.93	0.80	3.53	156	1.02	1.06	37	35	15
Patient 368	363.17	Male	70	Non-stroke controls	Other	NA	1	0	0.5	0.5	1	0	YES	18	0	5.06	YES	89	156	NO	NO	NO	NO	YES	NO	NO	YES	NO	NO	NO	NO	NO	NO	NO	NO	NO	NO	YES	9.5	3.10	0.52	1.06	2.10	80	1.13	0.57	36	20	2
Patient 366	765.04	Male	50	Non-stroke controls	Other	NA	NA	NA	1.1	1.4	0	0	NO	NA	0	5.23	NO	97	180	NO	NO	YES	NO	NO	YES	NO	NO	NO	NO	YES	NO	NO	NO	NO	NO	NO	NO	YES	13.2	5.48	0.82	1.29	3.98	22	1.40	1.15	95	37	6
Patient 369	1059.42	Female	30	Non-stroke controls	Other	NA	NA	NA			0	0	NO	NA	0	4.25	NO	93	130	NO	NO	NO	NO	YES	NO	NO	YES	NO	NO	NO	NO	NO	NO	NO	NO	NO	NO	YES	7.8	4.06	0.70	1.39	2.55	20	1.33	0.62	47	11	1
Patient 358	424.28	Male	78	Non-stroke controls	Other	NA	NA	NA	1.0	1.0	0	1	YES	NA	1	12.8	YES	85	143	NO	YES	NO	NO	YES	NO	NO	YES	NO	NO	NO	NO	NO	NO	NO	NO	NO	NO	YES	12.1	3.81	0.87	0.89	2.62	216	0.95	0.82	33	14	3
Patient 357	139.06	Female	70	Non-stroke controls	Other	NA	NA	NA	1.2	1.2	0	0	NO	NA	0	5.03	YES	90	152	YES	NO	NO	NO	YES	NO	NO	YES	NO	NO	NO	NO	NO	NO	NO	NO	NO	NO	YES	7.1	4.73	0.93	1.62	2.89	43	1.76	0.83	53	28	4
Patient 347	604.86	Male	73	Non-stroke controls	Other	NA	NA	NA			2	2	NO	NA	0	4.06	YES	87	165	NO	NO	NO	NO	YES	NO	YES	NO	YES	NO	NO	NO	NO	NO	NO	NO	NO	NO	YES	12.2	4.77	1.10	1.15	3.20	177	1.15	0.91	46	16	3
Patient 350	1174.32	Male	75	Non-stroke controls	Other	NA	NA	NA	1.3	1.2	2	2	NO	NA	0	4.74	YES	77	121	NO	NO	NO	NO	YES	NO	NO	YES	NO	NO	NO	NO	NO	NO	NO	NO	NO	NO	YES	16.3	4.34	1.78	1.14	2.76	67	1.31	0.77	23	21	10
Patient 339	1241.56	Female	72	Non-stroke controls	Other	NA	NA	NA	1.1	0.9	0	0	NO	NA	0	5.44	YES	61	141	NO	NO	NO	NO	YES	NO	NO	YES	NO	NO	NO	NO	NO	NO	NO	NO	NO	NO	YES	10.1	4.31	1.40	1.03	2.93	25	1.26	0.81	27	23	4
Patient 344	292.41	Female	70	Non-stroke controls	Other	NA	NA	NA	1.0	1.0	0	0	NO	NA	1	6.7	YES	84	131	NO	NO	NO	NO	YES	NO	NO	YES	NO	NO	NO	NO	NO	NO	NO	NO	NO	NO	YES	8.1	3.82	1.81	1.02	2.41	177	1.30	0.70	13	14	11
Patient 341	207.1	Male	53	Non-stroke controls	Other	NA	NA	NA	0.9	0.8	0	0	NO	NA	0	7.13	YES	78	131	YES	NO	NO	NO	YES	NO	YES	NO	NO	NO	YES	NO	NO	NO	NO	NO	NO	NO	YES	NA	6.85	2.10	1.71	4.58	NA	1.87	1.25	44	27	9
Patient 346	5549.21	Female	83	Non-stroke controls	Other	NA	NA	NA	0.8	0.7	0	0	NO	NA	0	4.50	YES	61	119	NO	NO	NO	NO	YES	NO	NO	YES	NO	NO	NO	NO	NO	NO	NO	NO	NO	NO	YES	12.7	4.31	0.58	1.92	2.16	71	1.64	0.56	35	9	0
Patient 349	917.31	Female	78	Non-stroke controls	Other	NA	NA	NA			2	2	YES	NA	1	6.18	YES	74	154	NO	NO	NO	NO	YES	NO	NO	YES	NO	NO	NO	NO	NO	NO	NO	NO	NO	NO	YES	16.8	4.59	1.51	0.99	3.18	61	1.16	0.86	30	10	1
Patient 338	283.01	Female	53	Non-stroke controls	Other	NA	NA	NA	0.8	0.9	0	0	NO	NA	0	5.29	NO	78	100	NO	NO	NO	NO	YES	NO	NO	YES	NO	NO	NO	NO	NO	NO	NO	NO	NO	NO	YES	7.5	4.79	1.52	1.09	3.30	73	1.36	0.92	23	21	10
Patient 327	1842.99	Male	86	Non-stroke controls	Other	NA	NA	NA	0.8	1.1	2	2	YES	NA	0	4.71	NO	80	126	NO	NO	NO	NO	YES	NO	NO	YES	NO	NO	NO	NO	NO	NO	NO	NO	NO	NO	YES	13.1	3.31	1.12	0.87	2.28	155	1.02	0.69	20	15	3
Patient 336	1286.48	Male	69	Non-stroke controls	Other	NA	NA	NA	1.1	1.0	1	2	NO	NA	1	7.44	YES	101	172	NO	NO	NO	YES	NO	NO	NO	YES	NO	NO	NO	NO	NO	NO	NO	NO	NO	NO	YES	12.0	4.93	1.80	1.18	3.43	153	1.21	0.95	17	14	5
Patient 335	90.21	Female	87	Non-stroke controls	Other	NA	NA	NA	1.3	1.1	2	2	NO	NA	0	5.90	YES	91	191	NO	NO	NO	NO	YES	NO	NO	YES	NO	NO	NO	NO	NO	NO	NO	NO	NO	NO	YES	12.9	2.51	1.00	0.87	1.54	73	1.01	0.45	16	18	14
Patient 332	1150.83	Female	68	Non-stroke controls	Other	NA	NA	NA	0.9	0.7	0	1	YES	NA	1	7.5	YES	76	143	NO	NO	NO	NO	YES	NO	NO	YES	NO	NO	NO	NO	NO	NO	NO	NO	NO	NO	YES	12.7	4.46	1.12	1.47	2.72	140	1.47	0.73	44	15	5
Patient 334	449.23	Male	72	Non-stroke controls	Other	NA	NA	NA	0.7	0.6	0	0	NO	NA	0	4.42	NO	115	164	NO	NO	NO	NO	YES	NO	NO	YES	NO	NO	NO	NO	NO	NO	NO	NO	NO	NO	YES	9.6	4.87	1.76	1.31	3.04	264	1.51	0.91	15	18	13
Patient 330	102.29	Female	50	Non-stroke controls	Other	NA	NA	NA	0.7	0.7	0	0	NO	NA	0	4.75	NO	75	124	NO	NO	NO	NO	YES	NO	NO	YES	NO	NO	NO	NO	NO	NO	NO	NO	NO	NO	YES	6.5	4.33	0.81	1.43	2.69	231	1.31	0.72	39	9	3
Patient 310	623.67	Male	46	Non-stroke controls	Other	NA	NA	NA	0.5	0.5	0	0	NO	NA	0	4.92	NO	71	115	YES	NO	NO	NO	YES	NO	NO	YES	NO	NO	NO	NO	NO	NO	NO	NO	NO	NO	YES	10	6.19	1.87	1.02	4.34	99	1.10	1.24	32	25	13
Patient 302	254.27	Female	49	Non-stroke controls	Other	NA	NA	NA	NA	NA		1	NO	NA	0	9.2	NO	75	115	NO	NO	NO	NO	YES	NO	NO	YES	NO	NO	NO	NO	NO	NO	NO	NO	NO	NO	YES	6.3	4.15	1.42	1.34	2.63	141	1.29	0.68	26	22	7
Patient 301	77.92	Female	72	Non-stroke controls	Other	NA	NA	NA	1.4	1.4	1	1	YES	NA	0	7.2	YES	81	129	NO	YES	NO	NO	YES	NO	NO	YES	NO	NO	NO	NO	NO	NO	NO	NO	NO	NO	YES	11.7	5.77	1.09	1.59	4.00	332	1.48	1.14	52	30	5
Patient 383	222.81	Female	69	Non-stroke controls	Other	NA	NA	NA	1.3	1.2	1	1	YES	NA	0	5.39	NO	75	146	NO	NO	NO	NO	YES	NO	NO	YES	NO	NO	NO	NO	NO	NO	NO	NO	NO	NO	YES	8.0	3.87	1.15	1.45	2.25	70	1.35	0.56	36	15	2
Patient 286	453.33	Male	51	Non-stroke controls	Other	NA	NA	NA	0.5	0.6	0	0	NO	NA	0	4.72	NO	90	134	NO	NO	NO	YES	NO	NO	YES	NO	NO	NO	NO	YES	NO	NO	NO	NO	NO	NO	YES	10.9	4.79	4.74	1.15	3.03	246	1.34	0.97	10	9	11
Patient 284	485.28	Female	71	Non-stroke controls	Other	NA	NA	NA	0.9	0.8	0	0	NO	NA	0	4.82	NO	86	155	NO	NO	NO	NO	YES	NO	NO	YES	NO	NO	NO	NO	NO	NO	NO	NO	NO	NO	YES	14.6	3.72	0.7	1.31	2.33	31	1.23	0.62	34	13	2
Patient 285	427.72	Male	72	Non-stroke controls	Other	NA	NA	NA	0.9	0.8	1	1	YES	NA	0	5.36	YES	92	142	NO	YES	YES	NO	NO	YES	NO	NO	NO	NO	NO	NO	NO	NO	NO	NO	NO	NO	YES	16.4	2.67	0.48	1.13	1.68	81	1.1	0.47	28	12	4
Patient 292	734.7	Male	68	Non-stroke controls	Other	NA	NA	NA			0	0	YES	0	0	4.97	NO	99	147	NO	NO	NO	YES	NO	NO	YES	NO	NO	NO	NO	YES	NO	NO	NO	NO	NO	NO	YES	9.0	3.93	0.69	1.32	2.67	88	1.29	0.78	34	19	4
Patient 289	838.82	Female	61	Non-stroke controls	Other	NA	NA	NA	0.9	0.9	1	1	YES	NA	0	7.0	YES	80	120	NO	YES	NO	NO	YES	NO	NO	YES	NO	NO	NO	NO	NO	NO	NO	NO	NO	NO	YES	10.2	6.07	2.19	1.3	4.4	720	1.07	1.4	19	24	22
Patient 268	947.72	Male	70	Non-stroke controls	Other	NA	NA	NA			1	1	YES	NA	0	5.6	YES	97	157	NO	YES	NO	NO	YES	NO	YES	NO	YES	NO	NO	NO	NO	NO	NO	NO	NO	NO	YES	14.1	3.82	0.67	1.36	2.30	337	1.32	0.61	32	11	2
Patient 273	99.33	Male	72	Non-stroke controls	Other	NA	NA	NA	1.4	1.2	1	1	YES	240	1	12.1	YES	79	140	NO	NO	NO	NO	YES	NO	NO	YES	NO	NO	NO	NO	NO	NO	NO	NO	NO	NO	YES	11.9	3.03	1.00	1.01	1.89	341	1.09	0.53	19	8	2
Patient 149	493.78	Male	49	Non-stroke controls	Other	NA	NA	NA	0.9	0.9	0	0	YES	NA	1	6.8	NO	101	176	NO	NO	NO	YES	NO	NO	YES	NO	NO	NO	NO	NO	NO	NO	NO	NO	NO	NO	YES	12.3	5.12	2.59	1.11	3.44	64	1.29	1.03	26	27	24
Patient 148	297.49	Female	65	Non-stroke controls	Other	NA	NA	NA	1.4	1.4	0	0	YES	NA	0	3.95	YES	80	120	NO	NO	NO	NO	YES	NO	NO	YES	NO	NO	NO	NO	NO	NO	NO	NO	NO	NO	YES	7.1	4.68	0.79	1.85	2.56	104	1.57	0.69	46	16	3
Patient 147	505.27	Male	56	Non-stroke controls	Other	NA	0	0	1.0	1.0	0	0	YES	168	0	4.5	NO	84	135	NO	NO	NO	YES	NO	NO	YES	NO	YES	NO	NO	NO	NO	NO	NO	NO	NO	NO	YES	10.2	4.86	1.94	1.45	3.01	338	1.35	0.86	48	19	4
Patient 140	193.76	Female	75	Non-stroke controls	Other	NA	NA	NA	NA	NA			NO	NA	0	6.36	YES	68	145	NO	NO	NO	NO	YES	NO	NO	YES	NO	NO	NO	NO	NO	NO	NO	NO	NO	NO	YES	30.7	3.98	0.52	1.42	2.44	209	1.45	0.73	46	20	5
Patient 136	1035.95	Female	90	Non-stroke controls	Other	NA	NA	NA			1	1	NO	NA	0	4.46	YES	78	149	NO	NO	NO	NO	YES	NO	NO	YES	NO	NO	NO	NO	NO	NO	NO	NO	NO	NO	YES	12.3	5.46	1.82	1.23	3.63	175	1.38	1.04	36	32	16
Patient 135	1089.86	Male	65	Non-stroke controls	Other	NA	NA	NA	0.7	0.7	1	2	NO	NA	0	4.62	NO	99	159	NO	NO	NO	YES	NO	NO	YES	NO	YES	NO	NO	NO	NO	NO	NO	NO	NO	NO	YES	14.4	5.64	1.34	0.97	4.06	56	1.08	1.27	50	35	10
Patient 131	665.25	Male	67	Non-stroke controls	Other	NA	NA	NA	NA	NA			NO	NA	0	4.67	NO	74	110	NO	NO	NO	NO	YES	NO	NO	YES	NO	NO	NO	NO	NO	NO	NO	NO	NO	NO	YES	17.5	3.31	1.45	0.76	2.17	40	0.99	0.74	19	20	7
Patient 121	436.45	Male	72	Non-stroke controls	Other	NA	NA	NA	1.2	1.1	1	0	NO	NA	1	8.8	NO	93	137	NO	NO	NO	NO	YES	YES	NO	NO	NO	YES	NO	NO	NO	NO	NO	NO	NO	NO	YES	12.4	3.02	1.86	1.04	1.75	68	1.22	0.57	17	14	5
Patient 134	616.01	Male	67	Non-stroke controls	Other	NA	NA	NA			2	2	NO	NA	0	5.08	NO	79	132	NO	NO	NO	NO	YES	NO	NO	YES	NO	NO	NO	NO	NO	NO	NO	NO	NO	NO	YES	13.7	5.09	0.87	1.14	3.54	91	1.18	1.00	57	27	4
Patient 709	601.34	Male	64	Non-stroke controls	Other	NA	NA	NA	0.8	0.8	0	0	NO	NA	0	3.91	YES	85	152	NO	NO	NO	NO	YES	NO	YES	NO	NO	NO	NO	YES	NO	NO	NO	NO	NO	NO	YES	9.4	4.83	0.65	1.53	3.12	225	1.43	0.82	48	19	5
Patient 130	931.49	Male	75	Non-stroke controls	Other	NA	NA	NA	1.0	1.1	1	1	YES	NA	0	6.3	YES	83	159	NO	NO	NO	YES	NO	NO	NO	YES	NO	NO	NO	NO	NO	NO	NO	NO	NO	NO	YES	12.9	5.17	1.15	1.10	3.62	139	1.20	1.10	48	27	6
Patient 708	646.08	Female	73	Non-stroke controls	Other	NA	NA	NA	0.7	0.9	0	0	YES	NA	0	5.69	YES	104	167	NO	NO	NO	NO	YES	NO	NO	YES	NO	NO	NO	NO	NO	NO	NO	NO	NO	NO	YES	12.3	3.38	1.11	1.12	2.02	293	1.17	0.61	19	9	1
Patient 118	395.25	Female	62	Non-stroke controls	Other	NA	NA	NA	1.0	0.7	0	1	YES	NA	0	4.49	YES	66	136	NO	NO	NO	NO	YES	NO	NO	YES	NO	NO	NO	NO	NO	NO	NO	NO	NO	NO	YES	9.6	4.03	0.85	1.37	2.40	171	1.46	0.68	34	19	4
Patient 115	574.7	Male	71	Non-stroke controls	Other	NA	NA	NA	1.2	0.9	1	1	YES	NA	0	5.37	YES	82	155	NO	YES	YES	NO	NO	NO	YES	NO	NO	NO	NO	YES	NO	NO	NO	NO	NO	NO	YES	18.2	5.69	3.02	1.15	3.70	33	1.15	1.11	19	9	1
Patient 124	1580.36	Male	51	Non-stroke controls	Other	NA	NA	NA	1.1	1.2	0	0	NO	NA	0	4.54	NO	69	107	NO	NO	NO	NO	YES	NO	NO	YES	NO	NO	NO	NO	NO	NO	NO	NO	NO	NO	YES	11.5	3.53	1.02	0.85	2.33	103	0.96	0.68	27	14	3
Patient 128	1009.07	Female	63	Non-stroke controls	Other	NA	NA	NA			1	1	NO	NA	0	5.21	YES	75	146	YES	NO	NO	NO	YES	NO	NO	YES	NO	NO	NO	NO	NO	NO	NO	NO	NO	NO	YES	12.1	5.00	2.05	1.15	3.16	108	1.18	0.94	16	15	15
Patient 123	1307.37	Female	75	Non-stroke controls	Other	NA	NA	NA		1.2	1	0	YES	NA	0	6.8	YES	64	134	NO	YES	NO	NO	YES	NO	NO	YES	NO	NO	NO	NO	NO	NO	NO	NO	NO	NO	YES	13.2	3.71	0.82	1.19	2.21	901	1.21	0.66	26	16	3
Patient 104	1843.55	Male	73	Non-stroke controls	Other	NA	NA	NA	1.0	1.0	1	1	NO	NA	0	5.4	NO	90	168	YES	NO	NO	NO	YES	NO	NO	YES	NO	NO	NO	NO	NO	NO	NO	NO	NO	NO	YES	11.8	5.94	1.49	1.26	4.09	107	1.27	1.26	28	41	20
Patient 111	343.26	Male	69	Non-stroke controls	Other	NA	NA	NA	1.0	1.0	2	2	NO	NA	0	4.99	YES	102	135	NO	NO	NO	YES	NO	NO	YES	NO	NO	NO	NO	YES	NO	NO	NO	NO	NO	NO	YES	26.6	4.18	1.69	1.46	2.35	31	1.69	0.67	22	12	3
Patient 107	329.52	Female	73	Non-stroke controls	Other	NA	NA	NA	0.8	1.1	0	0	NO	240	0	5.21	NO	78	147	NO	NO	NO	NO	YES	NO	NO	YES	NO	NO	NO	NO	NO	NO	NO	NO	NO	NO	YES	8.3	4.87	2.14	1.07	3.46	216	1.14	1.01	16	18	14
Patient 200	379.42	Male	64	Non-stroke controls	Other	NA	NA	NA	0.9	0.9	0	0	YES	NA	1	7.12	YES	88	146	NO	NO	NO	NO	YES	NO	YES	NO	YES	NO	NO	NO	NO	NO	NO	NO	NO	NO	YES	12.1	4.44	3.02	0.85	2.97	56	1.0	0.9	14	15	16
Patient 194	403.32	Male	44	Non-stroke controls	Other	NA	NA	NA	0.6	0.6	0	0	NO	NA	1	6.72	NO	82	131	NO	NO	NO	NO	YES	NO	NO	YES	NO	NO	NO	NO	NO	NO	NO	NO	NO	NO	YES	9.5	4.16	1.58	0.78	2.82	54	1.03	0.83	29	32	7
Patient 195	6624.22	Male	88	Non-stroke controls	Other	NA	NA	NA	1.4	1.4	2	2	NO	NA	1	7.50	YES	75	156	NO	NO	NO	NO	YES	NO	NO	YES	NO	NO	NO	NO	NO	NO	NO	NO	NO	NO	YES	10.3	2.71	1.96	0.80	1.61	23	0.97	0.51	21	25	6
Patient 181	376.48	Male	70	Non-stroke controls	Other	NA	NA	NA	1.2	1.2	0	2	NO	NA	0	4.82	NO	80	137	NO	NO	YES	NO	NO	NO	NO	YES	NO	NO	NO	NO	NO	NO	NO	NO	NO	NO	YES	14.4	3.10	1.17	0.96	1.86	609	1.18	0.60	19	18	2
Patient 190	716.6	Female	67	Non-stroke controls	Other	NA	NA	NA	1.2	1.1	1	1	NO	NA	0	4.64	NO	78	135	YES	NO	NO	NO	YES	NO	NO	YES	NO	NO	NO	NO	NO	NO	NO	NO	NO	NO	YES	9.8	6.23	1.91	1.32	4.27	149	1.31	1.17	34	39	23
Patient 191	143.55	Male	76	Non-stroke controls	Other	NA	NA	NA	1.3	1.0	0	0	NO	NA	1	8.18	YES	59	155	YES	NO	NO	NO	YES	NO	NO	YES	NO	NO	NO	NO	NO	NO	NO	NO	NO	NO	YES	10.7	4.08	1.54	0.97	2.72	43	1.16	0.81	25	26	13
Patient 237	741.54	Female	54	Non-stroke controls	Other	NA	NA	NA	NA	NA			NO	NA	0	4.58	YES	75	115	NO	NO	NO	NO	YES	NO	NO	YES	NO	NO	NO	NO	NO	NO	NO	NO	NO	NO	NO	9.7	2.90	0.98	1.21	1.61	231	1.29	0.47	26	21	3
Patient 192	184.4	Male	72	Non-stroke controls	Other	NA	NA	NA	NA	NA			NO	24	0	4.58	NO	93	162	NO	NO	YES	NO	NO	NO	YES	NO	NO	NO	NO	YES	NO	NO	NO	NO	NO	NO	YES	9.0	4.83	0.83	2.11	2.73	122	1.91	0.70	34	11	2
Patient 179	1271.9	Male	82	Non-stroke controls	Other	NA	NA	NA	1.1	0.7	0	0	NO	NA	0	4.45	NO	89	159	NO	NO	NO	YES	NO	NO	YES	NO	NO	NO	NO	YES	NO	NO	NO	NO	NO	NO	YES	11.6	3.11	0.54	1.34	1.71	49	1.29	0.41	17	11	3
Patient 176	902.9	Male	68	Non-stroke controls	Other	NA	NA	NA	1.2	1.2	2	1	NO	NA	0	8.99	YES	79	111	NO	NO	YES	NO	NO	NO	NO	YES	NO	NO	NO	NO	NO	NO	NO	NO	NO	NO	YES	23.7	4.95	1.44	0.96	3.56	81	1.1	1.12	31	41	28
Patient 174	299.31	Male	62	Non-stroke controls	Other	NA	NA	NA	1.0	0.8	2	0	NO	NA	1	8.96	YES	76	144	NO	NO	NO	NO	YES	NO	YES	NO	YES	NO	NO	NO	NO	NO	NO	NO	NO	NO	YES	9.0	5.48	1.34	1.64	3.57	212	1.58	1.07	19	30	31
Patient 173	1214.84	Female	73	Non-stroke controls	Other	NA	NA	NA	NA	NA				NA	0	4.87	YES	81	143	NO	NO	NO	NO	YES	NO	NO	YES	NO	NO	NO	NO	NO	NO	NO	NO	NO	NO	YES	12.8	3.47	0.82	1.21	2.1	322	1.2	0.57	24	8	0
Patient 172	2745.38	Female	62	Non-stroke controls	Other	NA	NA	NA	0.8	1.0	1	1	NO	22	0	5.16	YES	91	136	NO	NO	NO	NO	YES	NO	NO	YES	NO	NO	NO	NO	NO	NO	NO	NO	NO	NO	YES	11.0	4.95	0.71	1.88	2.85	646	1.80	0.75	35	23	6
Patient 167	460.23	Female	52	Non-stroke controls	Other	NA	NA	NA	0.6	0.6	0	0	NO	10	0	4.22	YES	89	143	NO	NO	NO	NO	YES	NO	NO	YES	NO	NO	NO	NO	NO	NO	NO	NO	NO	NO	YES	8.5	6.29	1.50	1.45	4.48	1049	1.29	1.22	26	27	19
Patient 175	584.53	Female	72	Non-stroke controls	Other	NA	NA	NA	0.8	0.9	2	2	NO	NA	0	5.44	YES	78	137	NO	NO	NO	NO	YES	NO	NO	YES	NO	NO	NO	NO	NO	NO	NO	NO	NO	NO	YES	12.6	4.39	1.05	1.14	2.97	151	1.14	0.81	25	26	16
Patient 161	1988.09	Male	87	Non-stroke controls	Other	NA	NA	NA	0.8	0.9	0	1	NO	24	1	9.45	YES	66	132	NO	NO	NO	NO	YES	NO	NO	YES	NO	NO	NO	NO	NO	NO	NO	NO	NO	NO	YES	10.4	3.57	1.65	0.84	2.39	70	1.05	0.78	10	13	16
Patient 164	73.25	Female	46	Non-stroke controls	Other	NA	NA	NA	0.6	0.7	1	1	NO	NA	0	4.39	NO	96	143	NO	NO	NO	NO	YES	NO	NO	YES	NO	NO	NO	NO	NO	NO	NO	NO	NO	NO	YES	7.6	5.04	5.89	0.87	2.87	215	1.21	0.80	8	9	13
Patient 155	466.21	Female	63	Non-stroke controls	Other	NA	NA	NA	0.6	0.8	0	0	NO	6	0	6.03	NO	84	146	NO	NO	NO	NO	YES	NO	NO	YES	NO	NO	NO	NO	NO	NO	NO	NO	NO	NO	YES	8.1	5.06	1.42	1.53	3.18	61	1.56	0.87	26	29	15
Patient 159	97.97	Female	61	Non-stroke controls	Ischemic	NA	NA	NA	1.2	1.2	2	2	NO	240	0	4.75	YES	87	155	NO	NO	NO	NO	YES	NO	NO	YES	NO	NO	NO	NO	NO	NO	NO	NO	NO	NO	YES	8.1	4.7	0.85	1.13	3.27	126	1.22	0.98	42	40	19
Patient 151	885.61	Male	67	Non-stroke controls	Other	NA	NA	NA	0.6	0.8	2	0	NO	9	0	5.48	YES	85	161	NO	NO	NO	NO	YES	NO	NO	YES	NO	NO	NO	NO	NO	NO	NO	NO	NO	NO	YES	10.8	4.33	1.84	1.02	2.96	226	1.15	0.84	12	14	14
Patient 99	163.05	Female	47	Non-stroke controls	Other	NA	NA	NA	0.7	0.8	0	0	NO	NA	0	4.29	NO	NA	NA	NO	NO	NO	NO	YES	NO	NO	YES	NO	NO	NO	NO	NO	NO	NO	NO	NO	NO	YES	9.5	3.47	1.23	0.85	2.49	62	1.04	0.70	17	21	11
Patient 94	855.76	Male	74	Non-stroke controls	Other	NA	NA	NA	1.2	1.2	2	2	NO	48	0	4.99	YES	69	130	NO	NO	NO	NO	YES	NO	NO	YES	NO	NO	NO	NO	NO	NO	NO	NO	NO	NO	YES	14.8	4.08	1.20	1.09	2.76	332	1.23	0.78	48	12	0
[truncated: 4 more columns]
